# Supplementary material for: Diversification and hybrid incompatibility in auto-pseudogamous species of Mesorhabditis nematodes
Source: BMC Evol Biol. 2020 Aug 18;20:105. doi: 10.1186/s12862-020-01665-w (PMC7433073; doi:10.1186/s12862-020-01665-w)
Supplement: Supplementary file 2 — Additional file 2: Table S1. Collection of Mesorhabditis strains and species used in this study (XLSX 31 kb) [file 12862_2020_1665_MOESM2_ESM.xlsx]

## Sheet: Copie de S1. Origin of the stra
	Table S1. Origin of the Mesorhabditis strains
	Male-female with approx 1:1 ratio		Country	City	Latitude	Longitude	Date	Sample type	Sampled by	Isolated by	Male tail
	M. spiculigera - 17 strains	JU2755	France	Le Blanc, Indre	46.63	1.06	2014-06-29	rotting cherry	M-A. Felix	M-A. Felix
		JU2846	France	Paris	48.8453	2.3327	2015-04-01	soil and leaf litter	M-A. Felix	M-A. Felix
		JU2854	Portugal	Pinhao	41.19	-7.545	early 05/2015	soil from a plant pot	M-A. Felix	M-A. Felix
		JU2865	USA	Los Angeles, California	34.0714	-118.438	2015-06-28	rotting Kigelia africana flower	M-A. Felix	M-A. Felix
		JU2892	Spain	Barcelona	41.3867	2.1875	2015-09-18	rotting palm fruit	M-A. Felix	M-A. Felix
		JU2897	France	Bassevelle, Seine-et-Marne	48.9284	3.28852	2015-11-09	rotting medlar	V. Courtier-Orgogozo	M-A. Felix
		JU2903	Italy	Fiesole	43.8021	11.2906	2015-12-13	heap of leaves, acorns, moss	M-A. Felix	M-A. Felix
		JU2904	Italy	Florence	43.7997	11.2655	2015-12-13	compost heap (grass, leaves)	M-A. Felix	M-A. Felix
		JU3124	Italy	Palermo	38.1127	13.3722	2016-04-20	rotting orange	M-A. Felix	M-A. Felix
		JU3153	Germany	Heidelberg	49.4051	8.6813	2016-05-24	rotting banana pseudostem	M-A. Felix	M-A. Felix
		JU3156	Germany	Heidelberg	49.3835	8.7101	2016-05-25	heap of rotting leaves and grass	M-A. Felix	M-A. Felix
		JU3287	Czech Republic	Prague	50.0705	14.4209	2017-09-24	rotting Sorbus domestica fruits	M-A. Felix	M-A. Felix
		JU3348	China	Shanghai	31.1517	121.444	2018-03-18	rotting grass, heap	M-A. Felix	M-A. Felix
		JU3349	China	Shanghai	31.2258	121.392	2018-03-24	rotting Magnolia grandiflora fruit	M-A. Felix	M-A. Felix
		JU3350	China	Shanghai	31.2287	121.393	2018-03-24	rotting pseudostem of banana family plant	M-A. Felix	M-A. Felix
		JU3351	China	Shanghai	31.2303	121.395	2018-03-24	rotting Magnolia denudata flower	M-A. Felix	M-A. Felix
		JU764	China	Chengyang village, Yunnan	25.9	109.64	2005-05-06	soil and added compost in cabbage field	M-A. Felix	M-A. Felix
	M. longespiculosa	DF5017	Kenya	Lake Nakuru	-0.3	36.1	1973-08-16	tunnels of beetle larvae (Mallodon downesi?, Cerambycidae) in Euphorbiaceae
	Pseudogamous. Male-female with low male proportion
			Country	Location	Latitude	Longitude	Date	Sample type	Sampled by	Isolated by	Male tail
	M. belari - 13 strains	JU2817	France	Orsay	48.7015	2.1725	2014-10-20	rotting apple	M-A. Felix	M-A. Felix	short
		JU2856	France	Angles-sur-l'Anglin, Indre	46.6939	0.88135	2015-05-23	soil and leaf litter	M-A. Felix	M-A. Felix	short
		JU2859	United Kingdom	Cambridge	52.1925	0.1281	2015-06-06	soil and leaf litter	M-A. Felix	M-A. Felix
		JU3129	United Kingdom	Coventry	52.376	-1.55428	2016-04-12	humus/leaf litter below oak trees	M-A. Felix	M-A. Felix
		JU3151	France	Saint-Aigny, Indre	46.6473	1.029	2016-05-15	soil and rotting walnuts	M-A. Felix	M-A. Felix
		JU3152	France	Saint-Aigny, Indre	46.6471	1.0224	2016-05-15	soil, rotting leaves and stems	M-A. Felix	M-A. Felix	short
		JU3154	Germany	Heidelberg	49.4053	8.6825	2016-05-24	rotting leaves and stems	M-A. Felix	M-A. Felix	short
		JU3155	Germany	Heidelberg	49.383	8.7115	2016-05-25	leaf litter, humus	M-A. Felix	M-A. Felix	short
		JU3157	Germany	Heidelberg	49.3828	8.7097	2016-05-25	rotting wood, humus	M-A. Felix	M-A. Felix
		JU3158	Germany	Heidelberg	49.3825	8.7091	2016-05-25	leaf litter, humus	M-A. Felix	M-A. Felix
		JU3159	Germany	Postdam	52.4001	13.0419	2016-06-17	leaf litter, humus, walnuts, chestnuts	M-A. Felix	M-A. Felix	short
		JU3130	United Kingdom	Coventry	52.376	-1.556	2016-04-12	humus/leaf litter below oak trees	M-A. Felix	M-A. Felix
		JU3388	Ireland	Inis Mor, Aran Islands	53.1308	-9.75915	2018-06-30	rotting Heracleum stems, leaf litter	M-A. Felix	M-A. Felix
	M. cranganorensis - 4 strains	JU3172	Sao Tome	Bom Successo	0.289	6.612	22-23/09/2016	compost heap	Jean David	M-A. Felix	long
		JU3208	India	Bangalore, Karnataka	13.0232	77.5668	2016-12-22	rotting Ficus racemosa fruit	M-A. Felix	M-A. Felix	long
		JU3209	India	Bangalore, Karnataka	13.0222	77.5676	2016-12-22	rotting Artocarpus fruit	M-A. Felix	M-A. Felix	long
		JU3210	India	Bangalore, Karnataka	13.0836	77.5774	23/122016	rotting banana pseudostem	M-A. Felix	M-A. Felix	long
	M. vernalis - 5 strains	JU2847	Brazil	Ouro Preto	-20.3825	-43.506	2015-03-26	rotting fruit	A. Akay	M-A. Felix	long or short
		JU3345	China	Shanghai	31.2292	121.488	2018-03-15	rotting Camellia flower	M-A. Felix	M-A. Felix
		JU3347	China	Shanghai	31.1448	121.436	2018-03-18	rotting leaves (forming a crust)	M-A. Felix	M-A. Felix
		JU3427	Japan	Akiu	38.2741	140.6	2018-11-25	heap of leaves and wood dust	M-A. Felix	M-A. Felix
		JU3428	Japan	Akiu	38.2237	140.73	2018-11-25	rotting leaves sampled along river	M-A. Felix	M-A. Felix
	M. littoralis	JU2848	Brazil	Ouro Preto	-20.3825	-43.506	2015-03-26	rotting fruit	A. Akay	M-A. Felix	long
	M. monhystera - 6 strains	JU2855	France	Saint-Gilles, Isle-et-Vilaine	48.1668	-1.8753	2015-05-09	soil	M-A. Felix	M-A. Felix	long
		JU2887	Norway	Oslo	59.918	10.767	2015-07-22	rotting wood and mushrooms	M-A. Felix	M-A. Felix	long
		JU2888	Norway	Sorvagen, Lofoten Islands	67.8908	13.0248	2015-07-28	rotting Rumex stems	M-A. Felix	M-A. Felix	long
		JU2889	Norway	Moskenes, Lofoten Islands	67.8999	13.0471	2015-07-28	rotting stems and leaves	M-A. Felix	M-A. Felix	long
		JU3150	France	Etang Mouton, Indre	46.7133	1.2937	2016-05-14	soil, leaves, acorns	M-A. Felix	M-A. Felix	long
		JU3162	USA	Orlando, Florida	28.3596	-81.5092	July 2016	soil (with added wood debris)	Gaotian Zhang	M-A. Felix	long
	M. franseni - 3 strains	JU2870	Austria	Vienna	48.2053	16.3666	2015-07-15	soil in a heated butterfly greenhouse	M-A. Felix	M-A. Felix	long
		JU3174	India	Hampi, Karnataka	15.33	76.46	2016-10-01	soil in a sugar cane field	E. Félix	M-A. Felix	long
		JU3429	Japan	Yokohama	35.417	139.657	2018-11-29	heap of leaves	M-A. Felix	M-A. Felix
	M. bifurcata n. sp. - 2 strains	JU2902	Italy	Florence	43.7796	11.2612	2015-12-12	rotting Musa bajoo pseudostem (banana family)	M-A. Felix	M-A. Felix	short
		JU3211	India	Bangalore, Karnataka	13.0865	77.5752	2016-12-23	compost heap	M-A. Felix	M-A. Felix	short
	M. paucipapillata - 5 strains	JU2858	United Kingdom	Cambridge	52.1987	0.11582	2015-06-06	soil of a meadow	M-A. Felix	M-A. Felix	short
		JU2890	Greece	Menites, Andros Island	37.8227	24.8957	2015-08-27	soil, rotting leaves	M-A. Felix	M-A. Felix	short
		JU3003	France	Beauvais, Indre	46.5734	0.9818	2016-03-27	leaf litter, humus	M-A. Felix	M-A. Felix	short
		JU3149	France	Etang Neuf, Indre	46.7093	1.294	2016-05-14	soil, leaves, acorns	M-A. Felix	M-A. Felix	short
		JU3285	Czech Republic	Melnik	50.3485	14.474	2017-09-22	rotting Petasites stem	M-A. Felix	M-A. Felix
	M. okuensis n. sp. - 3 strains	JU3143	Cameroon	Oku Mountain	6.18	10.52	May 2016	humus, rotting leaves	Jean David	M-A. Felix
		JU3147	Cameroon	Oku Mountain	6.2	10.4	May 2016	rotting wood	Jean David	M-A. Felix	short
		JU3148	Cameroon	Oku Mountain	6.2	10.4	May 2016	humus, rotting leaves	Jean David	M-A. Felix	short
	M. simplex - 5 strains	JU2864	USA	Los Angeles, Californa	34.0741	-118.441	2015-06-28	rotting Philodendron stem	M-A. Felix	M-A. Felix	short
		JU3229	New Zealand	Wellington	-41.2907	174.769	April 2017	rotting leaves	N. Pujol	M-A. Felix
		JU3248	New Zealand	Picton	-41.2544	173.94	June 2017	rotting Phormium leaves	N. Pujol	M-A. Felix
		JU3344	China	Dali, Yunnan	25.698	100.16	2018-03-09	compost added to potted plants	M-A. Felix	M-A. Felix
		JU3346	China	Shanghai	31.1492	121.443	2018-03-18	rotting Ficus auriculata fruit	M-A. Felix	M-A. Felix
	M. microbursaris	PS1179	USA	Mira Loma, California	34	-117.5	1992-09-24	soil		Lynn Carta	long
