# Supplementary material for: Diversification and hybrid incompatibility in auto-pseudogamous species of Mesorhabditis nematodes
Source: BMC Evol Biol. 2020 Aug 18;20:105. doi: 10.1186/s12862-020-01665-w (PMC7433073; doi:10.1186/s12862-020-01665-w)
Supplement: Supplementary file 3 — Additional file 3: Table S2. Matrix of pair-wise distance (XLS 71 kb) [file 12862_2020_1665_MOESM3_ESM.xls]

## Sheet: MatrixOutput
	JU3159	JU3388	JU3158	JU3157	JU3154	JU3152	JU3151	JU3130	JU3129	JU2856	JU2817	JU2859	JU3155	JU2858	JU2890	JU3149	JU3285	JU3003	JU2870	JU3174	JU3429	JU3344	JU3346	JU3248	JU2864	JU3229	JU2848	JU2847	JU3345	JU3347	JU3427	JU3428	PS1179	JU3172	JU3208	JU3209	JU3210	JU2902	JU3211	JU3143	JU3147	JU3148	JU3162	JU2889	JU2855	JU2887	JU2888	JU3150	DF5017
JU3159
JU3388	0
JU3158	0	0
JU3157	0	0	0
JU3154	0	0	0	0
JU3152	0	0	0	0	0
JU3151	0	0	0	0	0	0
JU3130	0	0	0	0	0	0	0
JU3129	0	0	0	0	0	0	0	0
JU2856	0	0	0	0	0	0	0	0	0
JU2817	0	0	0	0	0	0	0	0	0	0
JU2859	0	0	0	0	0	0	0	0	0	0	0
JU3155	0	0	0	0	0	0	0	0	0	0	0	0
JU2858	0	0	0	0	0	0	0	0	0	0	0	0	0
JU2890	0	0	0	0	0	0	0	0	0	0	0	0	0	0
JU3149	0	0	0	0	0	0	0	0	0	0	0	0	0	0	0
JU3285	0	0	0	0	0	0	0	0	0	0	0	0	0	0	0	0
JU3003	0	0	0	0	0	0	0	0	0	0	0	0	0	0	0	0	0
JU2870	0.0156868	0.0156868	0.0156868	0.0156868	0.0156868	0.0156868	0.0156868	0.0156868	0.0156868	0.0156868	0.0156868	0.0156868	0.0156868	0.0156868	0.0156868	0.0156868	0.0156868	0.0156868
JU3174	0.0134203	0.0134203	0.0134203	0.0134203	0.0134203	0.0134203	0.0134203	0.0134203	0.0134203	0.0134203	0.0134203	0.0134203	0.0134203	0.0134203	0.0134203	0.0134203	0.0134203	0.0134203	0.00222139
JU3429	0.0111752	0.0111752	0.0111752	0.0111752	0.0111752	0.0111752	0.0111752	0.0111752	0.0111752	0.0111752	0.0111752	0.0111752	0.0111752	0.0111752	0.0111752	0.0111752	0.0111752	0.0111752	0.00444612	0.00221887
JU3344	0.00668734	0.00668734	0.00668734	0.00668734	0.00668734	0.00668734	0.00668734	0.00668734	0.00668734	0.00668734	0.00668734	0.00668734	0.00668734	0.00668734	0.00668734	0.00668734	0.00668734	0.00668734	0.00891578	0.00667419	0.00444612
JU3346	0.00668734	0.00668734	0.00668734	0.00668734	0.00668734	0.00668734	0.00668734	0.00668734	0.00668734	0.00668734	0.00668734	0.00668734	0.00668734	0.00668734	0.00668734	0.00668734	0.00668734	0.00668734	0.00891578	0.00667419	0.00444612	0
JU3248	0.00668734	0.00668734	0.00668734	0.00668734	0.00668734	0.00668734	0.00668734	0.00668734	0.00668734	0.00668734	0.00668734	0.00668734	0.00668734	0.00668734	0.00668734	0.00668734	0.00668734	0.00668734	0.00891578	0.00667419	0.00444612	0	0
JU2864	0.00668734	0.00668734	0.00668734	0.00668734	0.00668734	0.00668734	0.00668734	0.00668734	0.00668734	0.00668734	0.00668734	0.00668734	0.00668734	0.00668734	0.00668734	0.00668734	0.00668734	0.00668734	0.00891578	0.00667419	0.00444612	0	0	0
JU3229	0.00892317	0.00892317	0.00892317	0.00892317	0.00892317	0.00892317	0.00892317	0.00892317	0.00892317	0.00892317	0.00892317	0.00892317	0.00892317	0.00892317	0.00892317	0.00892317	0.00892317	0.00892317	0.0111531	0.0089056	0.00667419	0.00221887	0.00221887	0.00221887	0.00221887
JU2848	0.00444612	0.00444612	0.00444612	0.00444612	0.00444612	0.00444612	0.00444612	0.00444612	0.00444612	0.00444612	0.00444612	0.00444612	0.00444612	0.00444612	0.00444612	0.00444612	0.00444612	0.00444612	0.0111752	0.00892317	0.00668734	0.00222322	0.00222322	0.00222322	0.00222322	0.00444979
JU2847	0.00444612	0.00444612	0.00444612	0.00444612	0.00444612	0.00444612	0.00444612	0.00444612	0.00444612	0.00444612	0.00444612	0.00444612	0.00444612	0.00444612	0.00444612	0.00444612	0.00444612	0.00444612	0.0111752	0.00892317	0.00668734	0.00222322	0.00222322	0.00222322	0.00222322	0.00444979	0
JU3345	0.00444612	0.00444612	0.00444612	0.00444612	0.00444612	0.00444612	0.00444612	0.00444612	0.00444612	0.00444612	0.00444612	0.00444612	0.00444612	0.00444612	0.00444612	0.00444612	0.00444612	0.00444612	0.0111752	0.00892317	0.00668734	0.00222322	0.00222322	0.00222322	0.00222322	0.00444979	0	0
JU3347	0.00444612	0.00444612	0.00444612	0.00444612	0.00444612	0.00444612	0.00444612	0.00444612	0.00444612	0.00444612	0.00444612	0.00444612	0.00444612	0.00444612	0.00444612	0.00444612	0.00444612	0.00444612	0.0111752	0.00892317	0.00668734	0.00222322	0.00222322	0.00222322	0.00222322	0.00444979	0	0	0
JU3427	0.00444612	0.00444612	0.00444612	0.00444612	0.00444612	0.00444612	0.00444612	0.00444612	0.00444612	0.00444612	0.00444612	0.00444612	0.00444612	0.00444612	0.00444612	0.00444612	0.00444612	0.00444612	0.0111752	0.00892317	0.00668734	0.00222322	0.00222322	0.00222322	0.00222322	0.00444979	0	0	0	0
JU3428	0.00444612	0.00444612	0.00444612	0.00444612	0.00444612	0.00444612	0.00444612	0.00444612	0.00444612	0.00444612	0.00444612	0.00444612	0.00444612	0.00444612	0.00444612	0.00444612	0.00444612	0.00444612	0.0111752	0.00892317	0.00668734	0.00222322	0.00222322	0.00222322	0.00222322	0.00444979	0	0	0	0	0
PS1179	0.0111752	0.0111752	0.0111752	0.0111752	0.0111752	0.0111752	0.0111752	0.0111752	0.0111752	0.0111752	0.0111752	0.0111752	0.0111752	0.0111752	0.0111752	0.0111752	0.0111752	0.0111752	0.0134091	0.0111531	0.00891578	0.00444612	0.00444612	0.00444612	0.00444612	0.00667419	0.00668734	0.00668734	0.00668734	0.00668734	0.00668734	0.00668734
JU3172	0.0111752	0.0111752	0.0111752	0.0111752	0.0111752	0.0111752	0.0111752	0.0111752	0.0111752	0.0111752	0.0111752	0.0111752	0.0111752	0.0111752	0.0111752	0.0111752	0.0111752	0.0111752	0.0134091	0.0111531	0.00891578	0.00444612	0.00444612	0.00444612	0.00444612	0.00667419	0.00668734	0.00668734	0.00668734	0.00668734	0.00668734	0.00668734	0
JU3208	0.0111752	0.0111752	0.0111752	0.0111752	0.0111752	0.0111752	0.0111752	0.0111752	0.0111752	0.0111752	0.0111752	0.0111752	0.0111752	0.0111752	0.0111752	0.0111752	0.0111752	0.0111752	0.0134091	0.0111531	0.00891578	0.00444612	0.00444612	0.00444612	0.00444612	0.00667419	0.00668734	0.00668734	0.00668734	0.00668734	0.00668734	0.00668734	0	0
JU3209	0.0111752	0.0111752	0.0111752	0.0111752	0.0111752	0.0111752	0.0111752	0.0111752	0.0111752	0.0111752	0.0111752	0.0111752	0.0111752	0.0111752	0.0111752	0.0111752	0.0111752	0.0111752	0.0134091	0.0111531	0.00891578	0.00444612	0.00444612	0.00444612	0.00444612	0.00667419	0.00668734	0.00668734	0.00668734	0.00668734	0.00668734	0.00668734	0	0	0
JU3210	0.0111752	0.0111752	0.0111752	0.0111752	0.0111752	0.0111752	0.0111752	0.0111752	0.0111752	0.0111752	0.0111752	0.0111752	0.0111752	0.0111752	0.0111752	0.0111752	0.0111752	0.0111752	0.0134091	0.0111531	0.00891578	0.00444612	0.00444612	0.00444612	0.00444612	0.00667419	0.00668734	0.00668734	0.00668734	0.00668734	0.00668734	0.00668734	0	0	0	0
JU2902	0.0111973	0.0111973	0.0111973	0.0111973	0.0111973	0.0111973	0.0111973	0.0111973	0.0111973	0.0111973	0.0111973	0.0111973	0.0111973	0.0111973	0.0111973	0.0111973	0.0111973	0.0111973	0.0134357	0.0111752	0.00893338	0.00445487	0.00445487	0.00445487	0.00445487	0.00668734	0.00670054	0.00670054	0.00670054	0.00670054	0.00670054	0.00670054	0.00893338	0.00893338	0.00893338	0.00893338	0.00893338
JU3211	0.00668734	0.00668734	0.00668734	0.00668734	0.00668734	0.00668734	0.00668734	0.00668734	0.00668734	0.00668734	0.00668734	0.00668734	0.00668734	0.00668734	0.00668734	0.00668734	0.00668734	0.00668734	0.00891578	0.00667419	0.00444612	0	0	0	0	0.00221887	0.00222322	0.00222322	0.00222322	0.00222322	0.00222322	0.00222322	0.00444612	0.00444612	0.00444612	0.00444612	0.00444612	0.00445487
JU3143	0.0202565	0.0202565	0.0202565	0.0202565	0.0202565	0.0202565	0.0202565	0.0202565	0.0202565	0.0202565	0.0202565	0.0202565	0.0202565	0.0202565	0.0202565	0.0202565	0.0202565	0.0202565	0.00894081	0.00669288	0.00893058	0.0134315	0.0134315	0.0134315	0.0134315	0.0156819	0.0157131	0.0157131	0.0157131	0.0157131	0.0157131	0.0157131	0.0179563	0.0179563	0.0179563	0.0179563	0.0179563	0.0179921	0.0134315
JU3147	0.0202565	0.0202565	0.0202565	0.0202565	0.0202565	0.0202565	0.0202565	0.0202565	0.0202565	0.0202565	0.0202565	0.0202565	0.0202565	0.0202565	0.0202565	0.0202565	0.0202565	0.0202565	0.00894081	0.00669288	0.00893058	0.0134315	0.0134315	0.0134315	0.0134315	0.0156819	0.0157131	0.0157131	0.0157131	0.0157131	0.0157131	0.0157131	0.0179563	0.0179563	0.0179563	0.0179563	0.0179563	0.0179921	0.0134315	0
JU3148	0.0202565	0.0202565	0.0202565	0.0202565	0.0202565	0.0202565	0.0202565	0.0202565	0.0202565	0.0202565	0.0202565	0.0202565	0.0202565	0.0202565	0.0202565	0.0202565	0.0202565	0.0202565	0.00894081	0.00669288	0.00893058	0.0134315	0.0134315	0.0134315	0.0134315	0.0156819	0.0157131	0.0157131	0.0157131	0.0157131	0.0157131	0.0157131	0.0179563	0.0179563	0.0179563	0.0179563	0.0179563	0.0179921	0.0134315	0	0
JU3162	0.0698104	0.0698104	0.0698104	0.0698104	0.0698104	0.0698104	0.0698104	0.0698104	0.0698104	0.0698104	0.0698104	0.0698104	0.0698104	0.0698104	0.0698104	0.0698104	0.0698104	0.0698104	0.072129	0.0696646	0.0672909	0.0624791	0.0624791	0.0624791	0.0624791	0.0648428	0.0649779	0.0649779	0.0649779	0.0649779	0.0649779	0.0649779	0.0672909	0.0672909	0.0672909	0.0672909	0.0672909	0.0674315	0.0624791	0.0771304	0.0771304	0.0771304
JU2889	0.0674315	0.0674315	0.0674315	0.0674315	0.0674315	0.0674315	0.0674315	0.0674315	0.0674315	0.0674315	0.0674315	0.0674315	0.0674315	0.0674315	0.0674315	0.0674315	0.0674315	0.0674315	0.0697488	0.0672909	0.0649208	0.060119	0.060119	0.060119	0.060119	0.0624791	0.0626091	0.0626091	0.0626091	0.0626091	0.0626091	0.0626091	0.0649208	0.0649208	0.0649208	0.0649208	0.0649208	0.0650562	0.060119	0.0747356	0.0747356	0.0747356	0.0134469
JU2855	0.0649208	0.0649208	0.0649208	0.0649208	0.0649208	0.0649208	0.0649208	0.0649208	0.0649208	0.0649208	0.0649208	0.0649208	0.0649208	0.0649208	0.0649208	0.0649208	0.0649208	0.0649208	0.0672318	0.0647859	0.0624244	0.0576431	0.0576431	0.0576431	0.0576431	0.0599946	0.060119	0.060119	0.060119	0.060119	0.060119	0.060119	0.0624244	0.0624244	0.0624244	0.0624244	0.0624244	0.0625542	0.0576431	0.0721928	0.0721928	0.0721928	0.0111752	0.00222322
JU2887	0.0649208	0.0649208	0.0649208	0.0649208	0.0649208	0.0649208	0.0649208	0.0649208	0.0649208	0.0649208	0.0649208	0.0649208	0.0649208	0.0649208	0.0649208	0.0649208	0.0649208	0.0649208	0.0672318	0.0647859	0.0624244	0.0576431	0.0576431	0.0576431	0.0576431	0.0599946	0.060119	0.060119	0.060119	0.060119	0.060119	0.060119	0.0624244	0.0624244	0.0624244	0.0624244	0.0624244	0.0625542	0.0576431	0.0721928	0.0721928	0.0721928	0.0111752	0.00222322	0
JU2888	0.0649208	0.0649208	0.0649208	0.0649208	0.0649208	0.0649208	0.0649208	0.0649208	0.0649208	0.0649208	0.0649208	0.0649208	0.0649208	0.0649208	0.0649208	0.0649208	0.0649208	0.0649208	0.0672318	0.0647859	0.0624244	0.0576431	0.0576431	0.0576431	0.0576431	0.0599946	0.060119	0.060119	0.060119	0.060119	0.060119	0.060119	0.0624244	0.0624244	0.0624244	0.0624244	0.0624244	0.0625542	0.0576431	0.0721928	0.0721928	0.0721928	0.0111752	0.00222322	0	0
JU3150	0.0649208	0.0649208	0.0649208	0.0649208	0.0649208	0.0649208	0.0649208	0.0649208	0.0649208	0.0649208	0.0649208	0.0649208	0.0649208	0.0649208	0.0649208	0.0649208	0.0649208	0.0649208	0.0672318	0.0647859	0.0624244	0.0576431	0.0576431	0.0576431	0.0576431	0.0599946	0.060119	0.060119	0.060119	0.060119	0.060119	0.060119	0.0624244	0.0624244	0.0624244	0.0624244	0.0624244	0.0625542	0.0576431	0.0721928	0.0721928	0.0721928	0.0111752	0.00222322	0	0	0
DF5017	0.10556	0.10556	0.10556	0.10556	0.10556	0.10556	0.10556	0.10556	0.10556	0.10556	0.10556	0.10556	0.10556	0.10556	0.10556	0.10556	0.10556	0.10556	0.107944	0.10533	0.10533	0.10026	0.10026	0.10026	0.10026	0.102727	0.100477	0.100477	0.100477	0.100477	0.100477	0.100477	0.0976745	0.0976745	0.0976745	0.0976745	0.0976745	0.10556	0.10026	0.11327	0.11327	0.11327	0.0973995	0.095068	0.0924204	0.0924204	0.0924204	0.0924204
JU2897	0.187064	0.187064	0.187064	0.187064	0.187064	0.187064	0.187064	0.187064	0.187064	0.187064	0.187064	0.187064	0.187064	0.187064	0.187064	0.187064	0.187064	0.187064	0.195299	0.192308	0.189589	0.186619	0.186619	0.186619	0.186619	0.183913	0.187064	0.187064	0.187064	0.187064	0.187064	0.187064	0.186619	0.186619	0.186619	0.186619	0.186619	0.192768	0.186619	0.201455	0.201455	0.201455	0.165917	0.166692	0.163651	0.163651	0.163651	0.163651	0.190303
JU2892	0.187064	0.187064	0.187064	0.187064	0.187064	0.187064	0.187064	0.187064	0.187064	0.187064	0.187064	0.187064	0.187064	0.187064	0.187064	0.187064	0.187064	0.187064	0.195299	0.192308	0.189589	0.186619	0.186619	0.186619	0.186619	0.183913	0.187064	0.187064	0.187064	0.187064	0.187064	0.187064	0.186619	0.186619	0.186619	0.186619	0.186619	0.192768	0.186619	0.201455	0.201455	0.201455	0.165917	0.166692	0.163651	0.163651	0.163651	0.163651	0.190303
JU3156	0.187064	0.187064	0.187064	0.187064	0.187064	0.187064	0.187064	0.187064	0.187064	0.187064	0.187064	0.187064	0.187064	0.187064	0.187064	0.187064	0.187064	0.187064	0.195299	0.192308	0.189589	0.186619	0.186619	0.186619	0.186619	0.183913	0.187064	0.187064	0.187064	0.187064	0.187064	0.187064	0.186619	0.186619	0.186619	0.186619	0.186619	0.192768	0.186619	0.201455	0.201455	0.201455	0.165917	0.166692	0.163651	0.163651	0.163651	0.163651	0.190303
JU2904	0.187064	0.187064	0.187064	0.187064	0.187064	0.187064	0.187064	0.187064	0.187064	0.187064	0.187064	0.187064	0.187064	0.187064	0.187064	0.187064	0.187064	0.187064	0.195299	0.192308	0.189589	0.186619	0.186619	0.186619	0.186619	0.183913	0.187064	0.187064	0.187064	0.187064	0.187064	0.187064	0.186619	0.186619	0.186619	0.186619	0.186619	0.192768	0.186619	0.201455	0.201455	0.201455	0.165917	0.166692	0.163651	0.163651	0.163651	0.163651	0.190303
JU3348	0.187064	0.187064	0.187064	0.187064	0.187064	0.187064	0.187064	0.187064	0.187064	0.187064	0.187064	0.187064	0.187064	0.187064	0.187064	0.187064	0.187064	0.187064	0.195299	0.192308	0.189589	0.186619	0.186619	0.186619	0.186619	0.183913	0.187064	0.187064	0.187064	0.187064	0.187064	0.187064	0.186619	0.186619	0.186619	0.186619	0.186619	0.192768	0.186619	0.201455	0.201455	0.201455	0.165917	0.166692	0.163651	0.163651	0.163651	0.163651	0.190303
JU3349	0.187064	0.187064	0.187064	0.187064	0.187064	0.187064	0.187064	0.187064	0.187064	0.187064	0.187064	0.187064	0.187064	0.187064	0.187064	0.187064	0.187064	0.187064	0.195299	0.192308	0.189589	0.186619	0.186619	0.186619	0.186619	0.183913	0.187064	0.187064	0.187064	0.187064	0.187064	0.187064	0.186619	0.186619	0.186619	0.186619	0.186619	0.192768	0.186619	0.201455	0.201455	0.201455	0.165917	0.166692	0.163651	0.163651	0.163651	0.163651	0.190303
JU2755	0.187064	0.187064	0.187064	0.187064	0.187064	0.187064	0.187064	0.187064	0.187064	0.187064	0.187064	0.187064	0.187064	0.187064	0.187064	0.187064	0.187064	0.187064	0.195299	0.192308	0.189589	0.186619	0.186619	0.186619	0.186619	0.183913	0.187064	0.187064	0.187064	0.187064	0.187064	0.187064	0.186619	0.186619	0.186619	0.186619	0.186619	0.192768	0.186619	0.201455	0.201455	0.201455	0.165917	0.166692	0.163651	0.163651	0.163651	0.163651	0.190303
JU3153	0.187064	0.187064	0.187064	0.187064	0.187064	0.187064	0.187064	0.187064	0.187064	0.187064	0.187064	0.187064	0.187064	0.187064	0.187064	0.187064	0.187064	0.187064	0.195299	0.192308	0.189589	0.186619	0.186619	0.186619	0.186619	0.183913	0.187064	0.187064	0.187064	0.187064	0.187064	0.187064	0.186619	0.186619	0.186619	0.186619	0.186619	0.192768	0.186619	0.201455	0.201455	0.201455	0.165917	0.166692	0.163651	0.163651	0.163651	0.163651	0.190303
JU2903	0.187064	0.187064	0.187064	0.187064	0.187064	0.187064	0.187064	0.187064	0.187064	0.187064	0.187064	0.187064	0.187064	0.187064	0.187064	0.187064	0.187064	0.187064	0.195299	0.192308	0.189589	0.186619	0.186619	0.186619	0.186619	0.183913	0.187064	0.187064	0.187064	0.187064	0.187064	0.187064	0.186619	0.186619	0.186619	0.186619	0.186619	0.192768	0.186619	0.201455	0.201455	0.201455	0.165917	0.166692	0.163651	0.163651	0.163651	0.163651	0.190303
JU3124	0.189782	0.189782	0.189782	0.189782	0.189782	0.189782	0.189782	0.189782	0.189782	0.189782	0.189782	0.189782	0.189782	0.189782	0.189782	0.189782	0.189782	0.189782	0.19803	0.195031	0.192308	0.18933	0.18933	0.18933	0.18933	0.186619	0.189782	0.189782	0.189782	0.189782	0.189782	0.189782	0.18933	0.18933	0.18933	0.18933	0.18933	0.195498	0.18933	0.204205	0.204205	0.204205	0.163272	0.169355	0.166304	0.166304	0.166304	0.166304	0.193033
JU2846	0.187064	0.187064	0.187064	0.187064	0.187064	0.187064	0.187064	0.187064	0.187064	0.187064	0.187064	0.187064	0.187064	0.187064	0.187064	0.187064	0.187064	0.187064	0.195299	0.192308	0.189589	0.186619	0.186619	0.186619	0.186619	0.183913	0.187064	0.187064	0.187064	0.187064	0.187064	0.187064	0.186619	0.186619	0.186619	0.186619	0.186619	0.192768	0.186619	0.201455	0.201455	0.201455	0.165917	0.166692	0.163651	0.163651	0.163651	0.163651	0.190303
JU3350	0.187064	0.187064	0.187064	0.187064	0.187064	0.187064	0.187064	0.187064	0.187064	0.187064	0.187064	0.187064	0.187064	0.187064	0.187064	0.187064	0.187064	0.187064	0.195299	0.192308	0.189589	0.186619	0.186619	0.186619	0.186619	0.183913	0.187064	0.187064	0.187064	0.187064	0.187064	0.187064	0.186619	0.186619	0.186619	0.186619	0.186619	0.192768	0.186619	0.201455	0.201455	0.201455	0.165917	0.166692	0.163651	0.163651	0.163651	0.163651	0.190303
JU2865	0.193231	0.193231	0.193231	0.193231	0.193231	0.193231	0.193231	0.193231	0.193231	0.193231	0.193231	0.193231	0.193231	0.193231	0.193231	0.193231	0.193231	0.193231	0.201527	0.198506	0.195768	0.192768	0.192768	0.192768	0.192768	0.190042	0.193231	0.193231	0.193231	0.193231	0.193231	0.193231	0.192768	0.192768	0.192768	0.192768	0.192768	0.195968	0.192768	0.207749	0.207749	0.207749	0.171852	0.17266	0.169583	0.169583	0.169583	0.169583	0.202997
JU2854	0.189782	0.189782	0.189782	0.189782	0.189782	0.189782	0.189782	0.189782	0.189782	0.189782	0.189782	0.189782	0.189782	0.189782	0.189782	0.189782	0.189782	0.189782	0.19803	0.195031	0.192308	0.18933	0.18933	0.18933	0.18933	0.186619	0.189782	0.189782	0.189782	0.189782	0.189782	0.189782	0.18933	0.18933	0.18933	0.18933	0.18933	0.195498	0.18933	0.204205	0.204205	0.204205	0.168567	0.169355	0.166304	0.166304	0.166304	0.166304	0.193033
JU3287	0.187064	0.187064	0.187064	0.187064	0.187064	0.187064	0.187064	0.187064	0.187064	0.187064	0.187064	0.187064	0.187064	0.187064	0.187064	0.187064	0.187064	0.187064	0.195299	0.192308	0.189589	0.186619	0.186619	0.186619	0.186619	0.183913	0.187064	0.187064	0.187064	0.187064	0.187064	0.187064	0.186619	0.186619	0.186619	0.186619	0.186619	0.192768	0.186619	0.201455	0.201455	0.201455	0.165917	0.166692	0.163651	0.163651	0.163651	0.163651	0.190303
JU3351	0.187064	0.187064	0.187064	0.187064	0.187064	0.187064	0.187064	0.187064	0.187064	0.187064	0.187064	0.187064	0.187064	0.187064	0.187064	0.187064	0.187064	0.187064	0.195299	0.192308	0.189589	0.186619	0.186619	0.186619	0.186619	0.183913	0.187064	0.187064	0.187064	0.187064	0.187064	0.187064	0.186619	0.186619	0.186619	0.186619	0.186619	0.192768	0.186619	0.201455	0.201455	0.201455	0.165917	0.166692	0.163651	0.163651	0.163651	0.163651	0.190303
JU764	0.187064	0.187064	0.187064	0.187064	0.187064	0.187064	0.187064	0.187064	0.187064	0.187064	0.187064	0.187064	0.187064	0.187064	0.187064	0.187064	0.187064	0.187064	0.195299	0.192308	0.189589	0.186619	0.186619	0.186619	0.186619	0.183913	0.187064	0.187064	0.187064	0.187064	0.187064	0.187064	0.186619	0.186619	0.186619	0.186619	0.186619	0.192768	0.186619	0.201455	0.201455	0.201455	0.165917	0.166692	0.163651	0.163651	0.163651	0.163651	0.190303
DF5022	0.353544	0.353544	0.353544	0.353544	0.353544	0.353544	0.353544	0.353544	0.353544	0.353544	0.353544	0.353544	0.353544	0.353544	0.353544	0.353544	0.353544	0.353544	0.372244	0.36832	0.365021	0.357846	0.357846	0.357846	0.357846	0.357846	0.353544	0.353544	0.353544	0.353544	0.353544	0.353544	0.361129	0.361129	0.361129	0.361129	0.361129	0.362183	0.357846	0.376516	0.376516	0.376516	0.37903	0.380637	0.376187	0.376187	0.376187	0.376187	0.410463
[truncated: 18 more columns]

## Sheet: Caption
Table. Estimates of Evolutionary Divergence between Sequences
The number of base substitutions per site from between sequences are shown. Analyses were conducted using the Maximum Composite Likelihood model [1]. The analysis involved 67 nucleotide sequences. All positions containing gaps and missing data were eliminated. There were a total of 451 positions in the final dataset. Evolutionary analyses were conducted in MEGA7 [2].
1. Tamura K., Nei M., and Kumar S. (2004). Prospects for inferring very large phylogenies by using the neighbor-joining method. Proceedings of the National Academy of Sciences (USA) 101:11030-11035.
2. Kumar S., Stecher G., and Tamura K. (2016). MEGA7: Molecular Evolutionary Genetics Analysis version 7.0 for bigger datasets.Molecular Biology and Evolution 33:1870-1874.
Disclaimer: Although utmost care has been taken to ensure the correctness of the caption, the caption text is provided "as is" without any warranty of any kind. Authors advise the user to carefully check the caption prior to its use for any purpose and report any errors or problems to the authors immediately (www.megasoftware.net). In no event shall the authors and their employers be liable for a…

## Sheet: Feuil1
JU3159	JU3388	JU3158	JU3157	JU3154	JU3152	JU3151	JU3130	JU3129	JU2856	JU2817	JU2859	JU3155	JU2858	JU2890	JU3149	JU3285	JU3003	JU2870	JU3174	JU3429	JU3344	JU3346	JU3248	JU2864	JU3229	JU2848	JU2847	JU3345	JU3347	JU3427	JU3428	PS1179	JU3172	JU3208	JU3209	JU3210	JU2902	JU3211	JU3143	JU3147	JU3148	JU3162	JU2889	JU2855	JU2887	JU2888	JU3150	DF5017	JU2897
JU3159
JU3388
JU3158
JU3157
JU3154
JU3152
JU3151
JU3130
JU3129
JU2856
JU2817
JU2859
JU3155
JU2858
JU2890
JU3149
JU3285
JU3003
JU2870
JU3174
JU3429
JU3344
JU3346
JU3248
JU2864
JU3229
JU2848
JU2847
JU3345
JU3347
JU3427
JU3428
PS1179
JU3172
JU3208
JU3209
JU3210
JU2902
JU3211
JU3143
JU3147
JU3148
JU3162
JU2889
JU2855
JU2887
JU2888
JU3150
DF5017
JU2897
JU2892
JU3156
JU2904
JU3348
JU3349
JU2755
JU3153
JU2903
JU3124
JU2846
JU3350
JU2865
JU2854
JU3287
JU3351
JU764
DF5022
[truncated: 17 more columns]
