# Supplementary material for: Diversification and hybrid incompatibility in auto-pseudogamous species of Mesorhabditis nematodes
Source: BMC Evol Biol. 2020 Aug 18;20:105. doi: 10.1186/s12862-020-01665-w (PMC7433073; doi:10.1186/s12862-020-01665-w)
Supplement: Supplementary file 4 — Additional file 4: Table S3. Crosses between pseudogamous Mesorhabditis strains. The table shows the result of crosses between males (top) and females (left) of various strain pairs. The outcome is color-coded: blue for viable F2 progenies, black for no embryo production, light grey for production of dead embryos and light blue for mixed results, including the production of sterile F1s for some strain pairs. N represents the number of independent crosses that have been performed per strain pair. [file 12862_2020_1665_MOESM4_ESM.xlsx]

## Sheet: 190527 - MAJ (2)
	Crosses between pseudogamous Mesorhabditis strains
		Males	M. simplex			M. belari						M. paucipapillata			M. okuensis			M. littoralis	M. vernalis		M. cranganorensis			M. microbursaris	M. bifurcata		M. franseni		M monhystera
	Females		JU2864	JU3229	JU3248	JU2817	JU2856	JU2859	JU3129	JU3130	JU3152	JU2858	JU2890	JU3003	JU3143	JU3147	JU3148	JU2848	JU2847	JU3345	JU3208	JU3209	JU3210	PS1179	JU2902	JU3211	JU2870	JU3174	JU2855	JU2887	JU2888	JU2889	JU3150	JU3162
	M. simplex	JU2864		n=2	n=2	n=6	n=1					n=3		n=3				n=2	n=2					n=2			n=1		n=5				n=6
		JU3229	n=3		n=2
		JU3248	n=2	n=1
		JU3344	n=4
	M. belari	JU2817	n =12				n=3	n=3	n=2	n=2	n=2	n=2	n=3	n=2	n=6			n=5	n=3					n=2			n=3		n=3	n=4	n=3	n=3
		JU2856				n=3						n=2	n=2											n=1
		JU2859				n=2	n=2					n=2	n=1					n=1		n=2
		JU3129				n=2
		JU3130				n=8		n=3				n=3	n=3	n=5
		JU3152	n=2			n=3																											n=2
		JU3155				n=2
	M. paucipapillata	JU2858	n=1			n=1	n=2	n=3		n=3			n=3
		JU2890				n=4				n=4		n=1
		JU3003				n=5				n=3		n=1	n=1
	M. okuensis	JU3143				n=8
		JU3147				n=1									n=1		n=1					n=1			n=2
	M. littoralis	JU2848	n=2			n=8	n=3					n=1							n=2			n=1		n=2			n=1
	M. vernalis	JU2847				n=5	n=1	n=1				n=1						n=2						n=3			n=2		n=1			n=1
	M. cranganorensis	JU3208				n=8
		JU3209				n=3										n=2					n=2		n=2		n=1			n=4
	M. microbursaris	PS1179	n=2			n=10	n=2					n=2						n=3	n=3		n=2	n=2					n=3
	M. bifurcata	JU2902				n=4										n=2						n=3				n=2	n=1	n=2
	M. franseni	JU2870	n=1			n=4												n=1	n=1					n=1				n=3
		JU3174																n=2				n=2
	M. monhystera	JU2855				n=4												n=1	n=1					n=1										n=4
		JU2887				n=4
		JU2888				n=3																							n=2	n=1		n=2
		JU2889																												n=1	n=2
		JU3150	n=12			n=3					n=2			n=4															n=3
		JU3162																											n=4
	Crosses between male-female Mesorhabditis strains
		Males	M. spiculigera												M.longespiculosa
	females		AF72	JU2755	JU2846	JU2854	JU2865	JU2871	JU2892	JU2897	JU2903	JU3153	JU3156	JU764	DF5017
	M. spiculigera	JU2755	n=1				n=1	n=1
		JU2846					n=1								n=1
		JU2854									n=1			n=1	n=5
		JU2865				n=1									n=4
		JU2871	n=2	n=3
		JU2892												n=3	n=5
		JU2897									n=1				n=4
		JU2903							n=1	n=1					n=1
		JU2904				n=1					n=1			n=2	n=1
		JU3153						n=1					n=1		n=1
		JU764	n=2			n=1	n=1		n=5			n=1			n=2
	M. longespiculosa	DF5017	n=2	n=1	n=1	n=3	n=7	n=1	n=5		n=1	n=2		n=2

## Sheet: Feuil1
	males
females	AF72	JU2755	JU2846	JU2854	JU2865	JU2871	JU2892	JU2897	JU2903	JU3153	JU3156	JU764	DF5017
JU2755	n=1				n=1	n=1
JU2846					n=1								n=1
JU2854									n=1			n=1	n=5
JU2865				n=1									n=4
JU2871	n=2	n=3
JU2892												n=3	n=5
JU2897									n=1				n=4
JU2903							n=1	n=1					n=1
JU2904				n=1					n=1			n=2	n=1
JU3153						n=1					n=1		n=1
JU764	n=2			n=1	n=1		n=5			n=1			n=2
DF5017	n=2	n=1	n=1	n=3	n=7	n=1	n=5		n=1	n=2		n=2
					1 -->F2
