# Supplementary material for: Diversification and hybrid incompatibility in auto-pseudogamous species of Mesorhabditis nematodes
Source: BMC Evol Biol. 2020 Aug 18;20:105. doi: 10.1186/s12862-020-01665-w (PMC7433073; doi:10.1186/s12862-020-01665-w)
Supplement: Supplementary file 5 — Additional file 5: Table S4. Measures of the sex ratio and morphology in different Mesorhabditis strains. Measures of sex ratio, body size, spicule size, ray size and sperm area are shown on separate sheets. [file 12862_2020_1665_MOESM5_ESM.xlsx]

## Sheet: sperm area in um2
species	area	log
AF72	135.241	2.13111
AF72	109.735	2.04034
AF72	138.133	2.1403
AF72	104.772	2.02024
AF72	109.764	2.04046
AF72	126.076	2.10063
AF72	104.772	2.02024
AF72	123.326	2.09106
AF72	109.581	2.03974
AF72	90.24	1.9554
AF72	83.7458	1.92296
AF72	87.9144	1.94406
AF72	55.7057	1.7459
AF72	77.1102	1.88711
AF72	82.556	1.91675
AF72	86.2212	1.93561
AF72	83.9746	1.92415
AF72	119.532	2.07749
AF72	79.8352	1.90219
AF72	63.0902	1.79996
AF72	71.9141	1.85681
AF72	78.7993	1.89652
AF72	81.7988	1.91275
AF72	96.7383	1.9856
AF72	78.9075	1.89712
AF72	78.0921	1.89261
AF72	81.7988	1.91275
AF72	88.526	1.94707
AF72	102.163	2.00929
AF72	82.6309	1.91714
AF72	112.081	2.04953
AF72	135.241	2.13111
AF72	92.7029	1.96709
AF72	110.064	2.04164
AF72	21.3629	1.32966
AF72	58.3267	1.76587
AF72	103.786	2.01614
AF72	90.6976	1.9576
AF72	42.0144	1.6234
AF72	48.442	1.68522
AF72	48.3795	1.68466
AF72	45.0597	1.65379
AF72	62.3871	1.79509
AF72	58.5181	1.76729
AF72	46.5906	1.6683
AF72	60.7688	1.78368
AF72	62.8863	1.79856
AF72	63.9971	1.80616
AF72	47.4893	1.6766
AF72	49.4695	1.69434
AF72	65.9608	1.81929
AF72	50.0395	1.69931
AF72	95.5734	1.98034
AF72	106.598	2.02775
AF72	38.3409	1.58366
AF72	89.8614	1.95357
AF72	86.866	1.93885
AF72	95.4112	1.9796
AF72	100.861	2.00372
AF72	94.6082	1.97593
AF72	89.7408	1.95299
AF72	107.193	2.03017
AF72	106.561	2.0276
AF72	62.4121	1.79527
AF72	92.6945	1.96705
AF72	60.3777	1.78088
AF72	52.3734	1.71911
AF72	54.0957	1.73316
AF72	75.08	1.87552
AF72	61.2971	1.78744
AF72	61.2222	1.78691
AF72	103.673	2.01567
AF72	32.4624	1.51138
AF72	87.3736	1.94138
AF72	58.6013	1.76791
AF72	60.4235	1.78121
AF72	40.9993	1.61278
AF72	78.2127	1.89328
AF72	81.2705	1.90993
AF72	97.1626	1.9875
AF72	43.0503	1.63398
AF72	35.2207	1.5468
AF72	67.9078	1.83192
AF72	62.9571	1.79904
AF72	82.4936	1.91642
AF72	50.5595	1.7038
AF72	79.6771	1.90133
AF72	58.1104	1.76425
AF72	64.4007	1.80889
AF72	54.7863	1.73867
AF72	22.9812	1.36137
AF72	62.3455	1.79481
AF72	65.1246	1.81374
AF72	98.0613	1.9915
AF72	30.5612	1.48517
AF72	102.101	2.00903
AF72	117.028	2.06829
AF72	96.3098	1.98367
AF72	100.786	2.0034
AF72	99.3759	1.99728
AF72	77.7176	1.89052
AF72	74.2521	1.87071
AF72	101.302	2.00562
AF72	62.8156	1.79807
AF72	104.297	2.01827
AF72	29.5045	1.46989
AF72	37.7751	1.57721
AF72	31.8384	1.50295
AF72	24.1835	1.38352
AF72	27.3578	1.43708
AF72	55.115	1.74127
AF72	57.9024	1.7627
AF72	70.4039	1.8476
AF72	46.6198	1.66857
AF72	65.345	1.81521
AF72	45.796	1.66083
AF72	52.2694	1.71825
AF72	54.7572	1.73844
AF72	51.2044	1.70931
AF72	65.7278	1.81775
AF72	65.9899	1.81948
AF72	66.0315	1.81975
AF72	73.7987	1.86805
AF72	65.0205	1.81305
AF72	99.4549	1.99763
AF72	38.553	1.58606
AF72	43.2416	1.6359
AF72	38.1537	1.58154
AF72	59.8244	1.77688
AF72	49.2823	1.69269
AF72	66.7845	1.82468
AF72	29.5336	1.47032
AF72	36.8016	1.56587
AF72	38.5281	1.58578
AF72	42.7216	1.63065
AF72	59.0298	1.77107
AF72	45.6005	1.65897
AF72	60.5441	1.78207
AF72	66.9301	1.82562
AF72	61.476	1.78871
AF72	81.4286	1.91078
AF72	96.0685	1.98258
AF72	91.2426	1.9602
AF72	93.8386	1.97238
AF72	107.052	2.02959
AF72	85.1146	1.93
AF72	93.2603	1.9697
AF72	104.901	2.02078
AF72	100.728	2.00315
DF5017	99.5215	1.99792
DF5017	188.189	2.27459
DF5017	209.814	2.32183
DF5017	108.025	2.03352
DF5017	161.501	2.20817
DF5017	169.534	2.22926
DF5017	156.712	2.1951
DF5017	189.433	2.27746
DF5017	121.949	2.08618
DF5017	103.316	2.01417
DF5017	84.0329	1.92445
DF5017	104.897	2.02076
DF5017	82.1691	1.91471
DF5017	105.063	2.02145
DF5017	81.3287	1.91024
DF5017	105.496	2.02323
DF5017	95.0742	1.97806
DF5017	77.4347	1.88894
DF5017	85.1811	1.93034
DF5017	88.085	1.9449
DF5017	95.5984	1.98045
DF5017	99.0015	1.99564
DF5017	92.8901	1.96797
DF5017	91.2634	1.9603
DF5017	94.2505	1.97428
DF5017	102.043	2.00878
DF5017	102.151	2.00924
DF5017	56.5919	1.75275
DF5017	105.691	2.02404
DF5017	128.044	2.10736
DF5017	129.163	2.11114
DF5017	141.806	2.1517
DF5017	133.498	2.12548
DF5017	187.12	2.27212
DF5017	132.001	2.12058
DF5017	149.998	2.17608
DF5017	140.121	2.1465
DF5017	111	2.04532
DF5017	112.14	2.04976
DF5017	155.098	2.19061
DF5017	126.043	2.10052
DF5017	134.95	2.13017
DF5017	138.957	2.14288
DF5017	142.796	2.15472
DF5017	181.899	2.25983
DF5017	134.293	2.12805
DF5017	157.42	2.19706
DF5017	175.488	2.24425
DF5017	171.298	2.23375
DF5017	64.0928	1.80681
DF5017	125.224	2.09769
DF5017	170.308	2.23124
DF5017	136.885	2.13635
DF5017	141.973	2.1522
DF5017	114.265	2.05791
DF5017	118.625	2.07418
DF5017	134.081	2.12737
DF5017	114.328	2.05815
DF5017	114.228	2.05777
DF5017	135.974	2.13345
DF5017	154.703	2.1895
DF5017	149.361	2.17424
DF5017	54.8404	1.7391
JU2817	5.86179	0.76803
JU2817	5.86179	0.76803
JU2817	8.19569	0.913586
JU2817	4.88413	0.688788
JU2817	5.48737	0.739364
JU2817	6.40262	0.806358
JU2817	6.84361	0.835285
JU2817	6.16965	0.790261
JU2817	6.55239	0.8164
JU2817	8.85717	0.947295
JU2817	5.85347	0.767414
JU2817	6.85193	0.835813
JU2817	6.20293	0.792597
JU2817	6.48999	0.812244
JU2817	7.10155	0.851353
JU2817	6.56903	0.817502
JU2817	7.03082	0.847006
JU2817	6.29446	0.798958
JU2817	5.86179	0.76803
JU2817	6.88937	0.83818
JU2817	7.10155	0.851353
JU2817	8.05424	0.906025
JU2817	8.05008	0.9058
JU2817	6.60648	0.81997
JU2817	6.56071	0.816951
JU2817	6.70632	0.826484
JU2817	6.6772	0.824594
JU2817	6.47335	0.811129
JU2817	7.13483	0.853384
JU2817	6.81865	0.833698
JU2817	6.6356	0.82188
JU2817	6.5732	0.817777
JU2817	6.68136	0.824865
JU2817	6.77289	0.830774
JU2817	7.15563	0.854648
JU2817	6.84361	0.835285
JU2817	6.65224	0.822968
JU2817	5.9242	0.772629
JU2817	7.81711	0.893046
JU2817	5.24608	0.719835
JU2817	6.05316	0.781982
JU2817	7.62158	0.882045
JU2817	6.49415	0.812522
JU2817	5.61218	0.749131
JU2817	6.85609	0.836077
JU2817	6.46919	0.81085
JU2817	6.29862	0.799245
JU2817	7.10571	0.851607
JU2817	5.92836	0.772934
JU2817	5.37504	0.730382
JU2817	4.96734	0.696124
JU2817	6.31942	0.800677
JU2817	7.95856	0.900834
JU2817	6.45255	0.809731
JU2817	6.69384	0.825675
JU2817	7.16811	0.855405
JU2817	7.22635	0.858919
JU2817	4.647	0.667173
JU2817	5.50401	0.740679
JU2817	4.14361	0.617379
JU2817	5.55809	0.744926
JU2817	5.5997	0.748164
JU2817	4.74685	0.676405
JU2817	2.47951	0.394366
JU2817	4.73436	0.675262
JU2817	4.55963	0.65893
JU2817	5.02974	0.701546
JU2817	4.6262	0.665224
JU2817	4.43899	0.647284
JU2817	5.13375	0.710435
JU2817	4.68444	0.670658
JU2817	3.50709	0.544947
JU2817	5.12127	0.709377
JU2817	5.00478	0.699385
JU2817	4.83005	0.683952
JU2817	5.16287	0.712891
JU2817	4.45563	0.648909
JU2817	4.75933	0.677545
JU2817	6.56071	0.816951
JU2817	5.32096	0.72599
JU2817	4.16025	0.619119
JU2817	4.90077	0.690265
JU2817	4.68444	0.670658
JU2817	4.72188	0.674115
JU2817	7.71726	0.887463
JU2817	5.11295	0.708671
JU2817	5.49985	0.740351
JU2817	6.35686	0.803243
JU2817	3.83575	0.58385
JU2855	2.42127	0.384042
JU2855	1.89707	0.278084
JU2855	1.65994	0.220092
JU2855	2.32974	0.367307
JU2855	1.96364	0.293061
JU2855	1.98444	0.297638
JU2855	1.81387	0.258606
JU2855	1.26472	0.101993
JU2855	2.26734	0.355516
JU2855	2.58352	0.412211
JU2855	1.96364	0.293061
JU2855	3.3074	0.519487
JU2855	2.48783	0.395821
JU2855	2.6168	0.41777
JU2855	2.73744	0.437345
JU2855	2.14253	0.330927
JU2855	2.93298	0.467309
JU2855	3.19507	0.504481
JU2855	2.09261	0.320687
JU2855	1.59338	0.202318
JU2855	2.01356	0.303965
JU2855	2.45039	0.389235
JU2855	2.16333	0.335123
JU2855	1.90539	0.279985
JU2855	2.47951	0.394366
JU2855	2.72912	0.436023
JU2855	2.42543	0.384788
JU2855	2.80817	0.448423
JU2855	2.54607	0.405871
JU2855	2.64176	0.421893
JU2855	1.88043	0.274258
JU2855	2.47535	0.393636
JU2855	1.98444	0.297638
JU2855	2.37134	0.374994
JU2855	3.46133	0.539243
JU2855	2.3547	0.371936
JU2855	2.76241	0.441288
JU2855	2.86641	0.457339
JU2855	2.56271	0.4087
JU2855	3.31988	0.521122
JU2855	3.22003	0.50786
JU2855	3.0453	0.483631
JU2855	2.77489	0.443245
JU2855	2.71664	0.434033
JU2855	2.51695	0.400875
JU2855	3.11603	0.493601
JU2855	2.60016	0.414999
JU2855	2.50447	0.398716
JU2855	2.051	0.311966
JU2855	2.77905	0.443896
JU2855	2.44623	0.388497
JU2855	2.23405	0.349094
JU2855	2.21741	0.345847
JU2855	2.65008	0.423259
JU2855	2.7416	0.438005
JU2855	1.9886	0.298547
JU2855	2.20493	0.343395
JU2855	2.85809	0.456076
JU2855	1.79723	0.254603
JU2855	2.57519	0.41081
JU2855	2.23821	0.349902
JU2855	2.02188	0.305756
JU2855	3.58198	0.554123
JU2855	1.71402	0.234017
JU2855	2.6792	0.428005
JU2855	0.599076	-0.222518
JU2855	2.3963	0.379542
JU2855	2.6584	0.42462
JU2855	2.40878	0.381798
JU2855	2.36718	0.374232
JU2855	2.48783	0.395821
JU2855	3.08275	0.488938
JU2855	3.13683	0.496491
JU2855	2.51695	0.400875
JU2855	2.70416	0.432033
JU2855	2.21741	0.345847
JU2855	2.17581	0.337621
JU2855	2.60432	0.415694
JU2855	2.73328	0.436685
JU2855	3.14515	0.497641
JU2855	1.82219	0.260594
JU2855	2.29646	0.361059
JU2855	2.84977	0.45481
JU2855	2.38382	0.377274
JU2855	2.79569	0.446489
JU2855	2.26318	0.354718
JU2855	1.6017	0.20458
JU2855	2.20909	0.344214
JU2855	2.10093	0.322411
JU2855	2.35054	0.371168
JU2855	1.64746	0.216815
JU2855	1.76395	0.246485
JU2855	2.18413	0.339279
JU2855	2.6584	0.42462
JU2855	1.65162	0.21791
JU2855	2.01772	0.304861
JU2855	2.79569	0.446489
JU2855	2.17165	0.33679
JU2855	1.6849	0.226574
JU2855	1.87211	0.272332
JU2855	1.80555	0.256609
JU2855	2.35054	0.371168
JU2855	2.30062	0.361845
JU2855	2.62928	0.419837
JU2855	3.09107	0.490108
JU2855	1.46025	0.164427
JU2855	2.93298	0.467309
JU2855	2.18829	0.340105
JU2855	2.50447	0.398716
JU2855	2.08013	0.318089
JU2855	2.08845	0.319823
JU2855	2.25902	0.353919
JU2855	1.49353	0.174214
JU2855	2.59184	0.413607
JU2855	2.11757	0.325837
JU2855	2.05516	0.312846
JU2855	1.93452	0.286572
JU2855	1.86795	0.271366
JU2855	1.9678	0.293981
JU2855	2.25902	0.353919
JU2855	1.87627	0.273296
JU2855	2.2923	0.360271
JU2855	2.55023	0.40658
JU2855	2.05516	0.312846
JU2855	2.11341	0.324983
JU2855	1.67658	0.224424
JU2855	2.2923	0.360271
JU2855	2.30478	0.362629
JU2855	2.32142	0.365754
JU2855	2.33806	0.368856
JU2855	1.80555	0.256609
JU2855	2.09261	0.320687
JU2855	1.7265	0.237168
JU2855	2.35886	0.372702
JU2855	2.15085	0.33261
JU2855	1.70986	0.232961
JU2855	2.13005	0.328389
JU2855	2.82481	0.450989
JU2855	2.0302	0.307539
JU2855	2.50863	0.399437
JU2855	1.51433	0.180221
JU2855	1.98028	0.296726
JU2855	2.13421	0.329237
JU2855	2.70832	0.4327
JU2855	2.81233	0.449066
JU2855	0.99014	-0.00430361
JU2855	2.28814	0.359482
JU2855	2.35886	0.372702
JU2855	1.58506	0.200044
JU2855	2.9413	0.468539
JU2855	1.85547	0.268454
JU2855	2.41711	0.383296
JU2855	2.28398	0.358692
JU2855	1.83883	0.264542
JU2855	2.46287	0.391441
JU2855	2.28398	0.358692
JU2855	2.56687	0.409405
JU2855	2.65424	0.42394
JU2855	2.11341	0.324983
JU2864	7.91696	0.898558
JU2864	7.60078	0.880858
JU2864	7.18475	0.856412
JU2864	7.88367	0.896729
JU2864	8.34962	0.921667
JU2864	6.70216	0.826215
JU2864	5.73282	0.758369
JU2864	8.32466	0.920367
JU2864	6.08645	0.784364
JU2864	6.9809	0.843911
JU2864	7.08075	0.850079
JU2864	7.20971	0.857918
JU2864	8.86549	0.947703
JU2864	7.05578	0.848545
JU2864	7.28044	0.862157
JU2864	8.99446	0.953975
JU2864	6.26118	0.796656
JU2864	6.90602	0.839228
JU2864	6.56903	0.817502
JU2864	7.36364	0.867093
JU2864	5.47905	0.738705
JU2864	5.91588	0.772019
JU2864	6.10725	0.785845
JU2864	5.77443	0.761509
JU2864	5.82851	0.765558
JU2864	6.95594	0.842356
JU2864	5.49985	0.740351
JU2864	7.79215	0.891657
JU2864	7.45933	0.8727
JU2864	10.1427	1.00615
JU2864	9.34392	0.970529
JU2864	8.9071	0.949736
JU2864	9.20247	0.963905
JU2864	11.3367	1.05449
JU2864	7.92112	0.898786
JU2864	9.79739	0.99111
JU2864	9.00278	0.954377
JU2864	7.28876	0.862654
JU2864	6.68136	0.824865
JU2864	9.64762	0.98442
JU2864	10.2384	1.01023
JU2864	7.06826	0.849313
JU2864	9.77243	0.990002
JU2864	7.54669	0.877757
JU2864	9.47705	0.976673
JU2864	10.176	1.00758
JU2864	10.2425	1.01041
JU2864	7.85039	0.894891
JU2864	8.63252	0.936138
JU2864	8.15409	0.911376
JU2864	7.6715	0.88488
JU2864	6.049	0.781684
JU2864	6.04068	0.781086
JU2864	6.04484	0.781385
JU2864	6.43591	0.80861
JU2864	7.27212	0.861661
JU2864	8.45363	0.927043
JU2864	7.82543	0.893508
JU2864	8.67828	0.938434
JU2864	6.05316	0.781982
JU2864	8.55763	0.932354
JU2864	8.39122	0.923825
JU2864	7.21803	0.858419
JU2864	8.10417	0.908708
JU2864	8.74069	0.941545
JU2864	8.91542	0.950142
JU2864	7.90447	0.897873
JU2864	6.20709	0.792888
JU2864	10.0636	1.00276
JU2887	3.98552	0.600485
JU2887	3.41973	0.533991
JU2887	3.41973	0.533991
JU2887	3.41141	0.532933
JU2887	3.5903	0.55513
JU2887	2.84977	0.45481
JU2887	3.07442	0.487764
JU2887	3.00786	0.478258
JU2887	5.32928	0.726669
JU2887	6.32358	0.800963
JU2887	5.36256	0.729372
JU2887	4.84253	0.685072
JU2887	5.15871	0.712541
JU2887	5.62466	0.750096
JU2887	6.70216	0.826215
JU2887	5.66626	0.753297
JU2887	5.59554	0.747842
JU2887	5.77027	0.761196
JU2887	5.20031	0.716029
JU2887	5.00478	0.699385
JU2887	4.68444	0.670658
JU2887	5.945	0.774152
JU2887	5.52897	0.742644
JU2887	5.55393	0.744601
JU2887	4.45563	0.648909
JU2887	3.98968	0.600938
JU2887	4.86333	0.686934
JU2887	4.74268	0.676024
JU2887	4.60956	0.663659
JU2887	4.07705	0.610346
JU2887	4.83421	0.684326
JU2887	3.81495	0.581489
JU2887	6.19877	0.792306
JU2887	2.92882	0.466692
JU2887	3.60694	0.557139
JU2887	4.28922	0.632378
JU2887	3.65686	0.563108
JU2887	4.16857	0.619987
JU2887	2.86641	0.457339
JU2887	2.62096	0.41846
JU2887	2.52943	0.403023
JU2887	3.37396	0.52814
JU2887	3.30324	0.51894
JU2887	2.34222	0.369628
JU2887	2.68752	0.429352
JU2887	2.91217	0.464217
JU2887	2.35054	0.371168
JU2887	2.68336	0.428679
JU2887	2.62928	0.419837
JU2887	2.80817	0.448423
JU2887	3.31572	0.520578
JU2887	3.88567	0.589466
JU2887	3.2658	0.513989
JU2887	3.53205	0.548027
JU2887	2.55023	0.40658
JU2887	4.54299	0.657342
JU2887	5.89923	0.770796
JU2887	3.07442	0.487764
JU2887	4.3225	0.635735
JU2887	4.24762	0.628145
JU2887	3.21587	0.507299
JU2902	4.58044	0.660907
JU2902	3.6319	0.560134
JU2902	2.77905	0.443896
JU2902	2.9621	0.471599
JU2902	3.03282	0.481847
JU2902	2.83729	0.452904
JU2902	2.55439	0.407288
JU2902	3.25332	0.512326
JU2902	2.97874	0.474032
JU2902	3.37396	0.52814
JU2902	2.77073	0.442594
JU2902	3.12851	0.495337
JU2902	2.6584	0.42462
JU2902	2.90385	0.462975
JU2902	2.98706	0.475244
JU2902	2.86225	0.456708
JU2902	3.0661	0.486587
JU2902	3.49461	0.543399
JU2902	2.23405	0.349094
JU2902	4.18105	0.621285
JU2902	3.89399	0.590395
JU2902	3.31572	0.520578
JU2902	2.9829	0.474639
JU2902	2.77489	0.443245
JU2902	3.81495	0.581489
JU2902	2.9205	0.465457
JU2902	3.09523	0.490692
JU2902	3.31988	0.521122
JU2902	3.83159	0.583379
JU2902	2.16749	0.335957
JU2902	3.07859	0.488351
JU2902	3.64438	0.561624
JU2902	3.51957	0.54649
JU2902	3.19507	0.504481
JU2902	3.92312	0.593631
JU2902	2.20493	0.343395
JU2902	2.00524	0.302166
JU2902	2.60016	0.414999
JU2902	3.25332	0.512326
JU2902	2.36718	0.374232
JU2902	3.15763	0.499361
JU2902	2.65424	0.42394
JU2902	3.78583	0.578161
JU2902	3.43221	0.535573
JU2902	2.20077	0.342575
JU2902	2.94546	0.469153
JU2902	4.75517	0.677166
JU2902	2.92466	0.466075
JU2902	2.87057	0.457969
JU2902	3.09939	0.491276
JU2902	2.3131	0.364194
JU2902	2.98706	0.475244
JU2902	3.74006	0.572879
JU2902	3.58614	0.554627
JU2902	3.52373	0.547003
JU2902	3.02866	0.481251
JU2902	3.51957	0.54649
JU2902	4.44731	0.648097
JU2902	2.59184	0.413607
JU2902	3.61942	0.558639
JU2902	3.76087	0.575288
JU2902	2.50863	0.399437
JU2902	4.14361	0.617379
JU2902	3.90647	0.591785
JU2902	2.60432	0.415694
JU2902	4.81341	0.682453
JU2902	3.17427	0.501644
JU2902	1.97612	0.295813
JU2902	3.02866	0.481251
JU2902	3.25332	0.512326
JU2902	2.64592	0.422577
JU2902	2.84145	0.45354
JU2902	1.91372	0.281877
JU2902	1.88043	0.274258
JU2902	1.94284	0.288436
JU2902	2.82897	0.451628
JU2902	2.52527	0.402308
JU2902	3.46133	0.539243
JU2902	3.38228	0.52921
JU2902	3.14515	0.497641
JU2902	2.52943	0.403023
JU2902	3.76503	0.575768
JU2902	2.80401	0.447779
JU2902	3.34068	0.523835
JU2902	2.86225	0.456708
JU2902	2.62512	0.419149
JU2902	3.42805	0.535047
JU2902	2.97874	0.474032
JU2902	2.6792	0.428005
JU2902	3.04946	0.484223
JU2902	3.0453	0.483631
JU2902	2.75409	0.439977
JU2902	2.78737	0.445194
JU2902	1.93868	0.287505
JU2902	3.31156	0.520032
JU2902	2.76241	0.441288
JU2902	2.94546	0.469153
JU2902	3.51541	0.545976
JU2902	2.65424	0.42394
JU2902	3.17843	0.502213
JU2902	2.78737	0.445194
JU2902	1.69738	0.22978
JU2902	2.2507	0.352317
JU2902	3.81495	0.581489
JU2902	3.17843	0.502213
JU2902	2.28398	0.358692
JU2902	3.28244	0.516196
JU2902	2.56271	0.4087
JU2902	3.38644	0.529744
JU2902	2.48783	0.395821
JU2902	2.9621	0.471599
JU2902	3.11187	0.493021
JU2902	2.52943	0.403023
JU2902	3.17843	0.502213
JU2902	3.71094	0.569484
JU2902	2.20077	0.342575
JU2902	2.71248	0.433367
JU2902	3.43637	0.536099
JU2902	2.64592	0.422577
JU2902	3.02034	0.480056
JU2902	3.49877	0.543915
JU2902	3.92728	0.594091
JU2902	3.74423	0.573362
JU2902	3.12019	0.494181
JU2902	2.75409	0.439977
JU2902	3.42805	0.535047
JU2902	2.92466	0.466075
JU2902	3.00786	0.478258
JU2902	3.35316	0.525454
JU2902	3.35732	0.525993
JU2902	3.22835	0.508981
JU2902	3.33236	0.522752
JU2902	3.13267	0.495914
JU2902	3.31988	0.521122
JU2902	3.36564	0.527068
JU2902	3.51957	0.54649
JU2902	3.80663	0.580541
JU2902	4.01048	0.603196
JU2902	3.19507	0.504481
JU2902	3.67766	0.565572
JU2902	2.62096	0.41846
JU2902	3.07026	0.487176
JU2902	3.44469	0.53715
JU2902	3.03698	0.482442
JU2902	3.46133	0.539243
JU2902	3.87319	0.588069
JU2902	3.61942	0.558639
JU2902	1.80971	0.257609
JU2902	2.20909	0.344214
JU2902	3.34068	0.523835
JU2902	2.3755	0.375756
JU2902	2.73328	0.436685
JU2902	3.99384	0.601391
JU2902	4.61788	0.664442
JU2902	3.39476	0.53081
JU2902	4.74685	0.676405
JU2902	3.41557	0.533463
JU2902	4.90077	0.690265
JU2902	2.84145	0.45354
JU2902	2.3963	0.379542
JU2902	3.66934	0.564588
JU2902	2.37134	0.374994
JU2902	3.88567	0.589466
JU2902	3.31572	0.520578
JU2902	2.90385	0.462975
JU2902	3.76503	0.575768
JU2902	3.26996	0.514542
JU2902	2.03852	0.309316
JU2902	2.21325	0.345031
JU2902	3.46965	0.540285
JU2902	3.54037	0.549049
JU2902	4.58876	0.661695
JU2902	2.21325	0.345031
JU2902	3.12435	0.494759
JU2902	3.00786	0.478258
JU2902	3.29076	0.517296
JU2902	3.53621	0.548538
JU2902	3.26164	0.513435
JU2902	3.00786	0.478258
JU2902	3.19923	0.505046
JU2902	3.56949	0.552607
JU2902	3.63606	0.560631
JU3003	4.66364	0.668725
JU3003	5.34176	0.727684
JU3003	5.38336	0.731054
JU3003	4.63868	0.666394
JU3003	6.06148	0.782579
JU3003	4.00216	0.602295
JU3003	4.87165	0.687676
JU3003	5.56225	0.745251
JU3003	6.08229	0.784067
JU3003	5.19615	0.715682
JU3003	5.32512	0.726329
JU3003	5.79107	0.762759
JU3003	4.57211	0.660117
JU3003	3.998	0.601843
JU3003	5.42497	0.734397
JU3003	4.93822	0.69357
JU3003	4.87581	0.688047
JU3003	5.84931	0.767105
JU3003	4.06872	0.609458
JU3003	5.95332	0.774759
JU3003	5.45825	0.737053
JU3003	4.5846	0.661301
JU3003	4.48891	0.652141
JU3003	4.36826	0.640309
JU3003	5.2752	0.722239
JU3003	4.3017	0.63364
JU3003	4.65532	0.66795
JU3003	4.53883	0.656944
JU3003	5.60802	0.748809
JU3003	4.00216	0.602295
JU3003	4.6678	0.669112
JU3003	4.93822	0.69357
JU3003	5.56225	0.745251
JU3003	5.32512	0.726329
JU3003	5.15871	0.712541
JU3003	4.92574	0.692471
JU3003	5.59554	0.747842
JU3003	4.57627	0.660512
JU3003	4.3225	0.635735
JU3003	5.43329	0.735063
JU3003	5.15039	0.71184
JU3003	4.82589	0.683577
JU3003	6.84361	0.835285
JU3003	4.25594	0.628995
JU3003	4.35578	0.639066
JU3003	3.22835	0.508981
JU3003	5.12127	0.709377
JU3003	4.40154	0.643605
JU3003	4.79261	0.680572
JU3003	6.17797	0.790846
JU3003	5.88675	0.769876
JU3003	6.12389	0.787027
JU3003	5.76611	0.760883
JU3003	6.40262	0.806358
JU3003	4.94654	0.694301
JU3003	5.34592	0.728023
JU3003	4.28506	0.631957
JU3003	7.38444	0.868318
JU3003	6.73128	0.828098
JU3003	5.66626	0.753297
JU3003	4.40987	0.644425
JU3003	4.9715	0.696487
JU3003	4.26842	0.630267
JU3003	3.94808	0.596386
JU3003	5.50817	0.741007
JU3003	4.18937	0.622149
JU3003	5.87011	0.768646
JU3003	3.78999	0.578638
JU3003	5.27936	0.722581
JU3003	5.5789	0.746548
JU3003	5.17535	0.71394
JU3003	6.47751	0.811408
JU3003	6.17381	0.790553
JU3003	4.9715	0.696487
JU3003	4.16857	0.619987
JU3003	4.47643	0.650932
JU3003	4.19769	0.623011
JU3003	6.47751	0.811408
JU3003	4.17273	0.62042
JU3003	5.30016	0.724289
JU3003	6.26118	0.796656
JU3003	4.5846	0.661301
JU3003	6.78121	0.831307
JU3003	5.92004	0.772324
JU3003	4.92158	0.692104
JU3003	3.7151	0.569971
JU3003	4.90909	0.691001
JU3003	4.89661	0.689896
JU3003	4.48891	0.652141
JU3003	5.28768	0.723265
JU3003	5.72866	0.758053
JU3003	5.57057	0.7459
JU3003	4.25178	0.62857
JU3003	5.12959	0.710083
JU3003	5.20863	0.716724
JU3003	5.40833	0.733063
JU3003	5.05054	0.703338
JU3003	5.28768	0.723265
JU3003	5.28768	0.723265
JU3003	3.998	0.601843
JU3003	4.47227	0.650528
JU3003	5.2752	0.722239
JU3003	5.32928	0.726669
JU3003	4.98398	0.697576
JU3003	4.46395	0.649719
JU3003	4.6678	0.669112
JU3003	4.97982	0.697214
JU3003	6.40679	0.80664
JU3003	4.79261	0.680572
JU3003	5.48737	0.739364
JU3003	4.23929	0.627294
JU3003	5.3168	0.72565
JU3003	4.36826	0.640309
JU3003	3.68182	0.566063
JU3003	5.09631	0.707256
JU3003	6.56487	0.817226
JU3003	5.84931	0.767105
JU3003	5.65794	0.752658
JU3003	5.53313	0.742971
JU3003	5.2752	0.722239
JU3003	5.39584	0.732059
JU3003	4.12697	0.615631
JU3003	4.95486	0.695031
JU3003	4.39322	0.642783
JU3003	5.61218	0.749131
JU3003	4.96734	0.696124
JU3003	5.22111	0.717763
JU3003	6.01156	0.778987
JU3003	5.62882	0.750417
JU3003	6.96842	0.843134
JU3003	4.53883	0.656944
JU3003	4.93406	0.693204
JU3003	3.96472	0.598212
JU3003	3.07442	0.487764
JU3003	4.59708	0.662482
JU3003	4.9299	0.692838
JU3003	4.16441	0.619554
JU3003	5.10047	0.70761
JU3143	3.41141	0.532933
JU3143	3.34068	0.523835
JU3143	4.07705	0.610346
JU3143	5.3792	0.730718
JU3143	4.16025	0.619119
JU3143	3.40308	0.531873
JU3143	6.26118	0.796656
JU3143	4.85085	0.685818
JU3143	4.11033	0.613876
JU3143	4.84669	0.685445
JU3143	3.68598	0.566553
JU3143	3.46549	0.539764
JU3143	3.92728	0.594091
JU3143	4.47643	0.650932
JU3143	3.52789	0.547515
JU3143	3.85239	0.58573
JU3143	5.43745	0.735395
JU3143	3.84823	0.585261
JU3143	4.90909	0.691001
JU3143	2.35054	0.371168
JU3143	3.29908	0.518393
JU3143	5.44161	0.735727
JU3143	5.10463	0.707964
JU3143	5.56641	0.745576
JU3143	5.08799	0.706546
JU3143	3.14515	0.497641
JU3143	4.07705	0.610346
JU3143	3.6943	0.567532
JU3143	4.45563	0.648909
JU3143	4.53467	0.656546
JU3143	5.02558	0.701186
JU3143	5.84515	0.766796
JU3143	3.56117	0.551593
JU3143	4.37658	0.641135
JU3143	3.71926	0.570457
JU3143	4.33082	0.63657
JU3143	2.78737	0.445194
JU3143	5.90756	0.771408
JU3143	4.6262	0.665224
JU3143	5.21279	0.717071
JU3143	5.44577	0.736059
JU3143	6.0074	0.778687
JU3143	5.15039	0.71184
JU3143	2.07596	0.31722
JU3143	5.39168	0.731724
JU3143	5.53729	0.743297
JU3143	4.87165	0.687676
JU3143	4.17689	0.620853
JU3143	4.14361	0.617379
JU3143	4.16441	0.619554
JU3143	4.07705	0.610346
JU3143	4.32666	0.636153
JU3143	4.71356	0.673349
JU3143	5.5997	0.748164
JU3143	4.33498	0.636987
JU3143	4.89661	0.689896
JU3143	4.87581	0.688047
JU3143	3.49461	0.543399
JU3143	5.25024	0.720179
JU3143	5.296	0.723948
JU3143	4.5846	0.661301
JU3143	3.54453	0.549559
JU3143	3.45717	0.53872
JU3143	4.89245	0.689527
JU3143	5.27104	0.721896
JU3143	6.28614	0.798384
JU3143	4.80093	0.681325
JU3143	4.43899	0.647284
JU3143	5.43745	0.735395
JU3143	6.02404	0.779888
JU3143	6.10309	0.78555
JU3143	4.23929	0.627294
JU3143	4.86333	0.686934
JU3143	4.26426	0.629843
JU3143	5.95748	0.775062
JU3143	6.0282	0.780188
JU3143	5.45825	0.737053
JU3143	5.05886	0.704053
JU3143	5.63298	0.750738
JU3143	4.9923	0.698301
JU3143	5.02558	0.701186
JU3143	4.3849	0.64196
JU3143	4.76765	0.678304
JU3143	5.61634	0.749453
JU3143	3.22003	0.50786
JU3143	3.20755	0.506174
JU3143	3.5903	0.55513
JU3143	5.75779	0.760256
JU3143	5.4	0.732394
JU3143	5.27104	0.721896
JU3143	4.59292	0.662089
JU3143	5.02974	0.701546
JU3143	5.27936	0.722581
JU3143	3.59862	0.556136
JU3143	5.15039	0.71184
JU3143	4.23513	0.626867
JU3143	4.63452	0.666005
JU3143	4.23097	0.62644
JU3143	4.78013	0.679439
JU3143	4.33082	0.63657
JU3143	4.68028	0.670272
JU3143	4.70108	0.672198
JU3143	5.27104	0.721896
JU3143	3.86903	0.587602
JU3143	4.73852	0.675643
JU3143	5.02142	0.700827
JU3143	5.56225	0.745251
JU3143	6.22373	0.794051
JU3143	3.80247	0.580066
JU3143	4.79677	0.680949
JU3143	5.07134	0.705123
JU3143	3.17843	0.502213
JU3143	3.998	0.601843
JU3143	5.25024	0.720179
JU3143	6.11141	0.786141
JU3143	4.23929	0.627294
JU3143	4.61788	0.664442
JU3143	4.50555	0.653748
JU3143	5.63298	0.750738
JU3143	4.04376	0.606786
JU3143	3.6527	0.562614
JU3143	4.75933	0.677545
JU3143	3.05778	0.485407
JU3143	4.00216	0.602295
JU3143	4.16025	0.619119
JU3143	4.51387	0.654549
JU3143	4.15609	0.618685
JU3143	3.89399	0.590395
JU3143	3.37812	0.528675
JU3143	4.82589	0.683577
JU3143	5.86179	0.76803
JU3143	4.3433	0.63782
JU3143	5.44993	0.736391
JU3143	4.58044	0.660907
JU3143	3.62358	0.559138
JU3143	4.61788	0.664442
JU3143	4.91326	0.691369
JU3143	4.64284	0.666784
JU3143	3.09107	0.490108
JU3143	5.15871	0.712541
JU3143	4.83837	0.684699
JU3143	4.2809	0.631535
JU3143	3.72342	0.570942
JU3143	4.10617	0.613437
JU3143	4.43483	0.646877
JU3143	4.23513	0.626867
JU3143	3.82327	0.582435
JU3143	6.20293	0.792597
JU3143	3.49045	0.542881
JU3143	4.9715	0.696487
JU3143	4.91326	0.691369
JU3143	3.40724	0.532403
JU3143	3.6111	0.557639
JU3143	4.26842	0.630267
JU3143	2.71248	0.433367
JU3143	5.02974	0.701546
JU3143	3.76087	0.575288
JU3143	4.52219	0.655349
JU3143	3.20339	0.50561
JU3143	5.21279	0.717071
JU3143	5.12543	0.70973
JU3143	5.06302	0.70441
JU3143	4.11865	0.614755
JU3143	5.25856	0.720867
JU3143	4.21849	0.625157
JU3143	3.57365	0.553113
JU3143	3.60694	0.557139
JU3143	4.61788	0.664442
JU3143	5.79523	0.763071
JU3143	5.27936	0.722581
JU3143	3.30324	0.51894
JU3143	4.99646	0.698662
JU3143	4.87581	0.688047
JU3143	4.00216	0.602295
JU3143	4.93822	0.69357
JU3143	4.90909	0.691001
JU3143	4.92574	0.692471
JU3143	3.43637	0.536099
JU3143	3.42805	0.535047
JU3143	3.6527	0.562614
JU3143	4.60956	0.663659
JU3143	3.68598	0.566553
JU3143	3.94392	0.595928
JU3143	3.76087	0.575288
JU3143	5.23775	0.719145
JU3143	4.33498	0.636987
JU3143	3.47381	0.540806
JU3143	3.87735	0.588535
JU3143	3.15763	0.499361
JU3143	3.52789	0.547515
JU3143	4.18521	0.621717
JU3143	4.45147	0.648503
JU3143	3.72342	0.570942
JU3143	6.48583	0.811966
JU3143	4.78429	0.679817
JU3143	3.95224	0.596843
JU3143	4.03128	0.605443
JU3143	3.17843	0.502213
JU3143	3.21171	0.506737
JU3143	3.34484	0.524375
JU3143	3.45301	0.538198
JU3143	5.21695	0.717417
JU3143	2.60432	0.415694
JU3143	2.9413	0.468539
JU3143	3.87735	0.588535
JU3143	4.98398	0.697576
JU3143	2.15085	0.33261
JU3143	3.30324	0.51894
JU3143	4.21017	0.6243
JU3143	3.73174	0.571912
JU3143	3.98136	0.600031
JU3143	3.81079	0.581015
JU3143	2.39214	0.378787
JU3143	3.72342	0.570942
JU3143	2.97874	0.474032
JU3143	3.07026	0.487176
JU3143	3.46133	0.539243
JU3143	4.10201	0.612996
JU3143	3.14931	0.498215
JU3143	4.01048	0.603196
JU3143	1.77227	0.248529
JU3143	1.61834	0.209069
JU3143	3.49045	0.542881
JU3143	4.55547	0.658534
JU3143	3.40308	0.531873
JU3344	6.86025	0.83634
JU3344	5.77859	0.761822
JU3344	6.13637	0.787911
JU3344	5.45409	0.736722
JU3344	6.75625	0.829705
JU3344	7.38444	0.868318
JU3344	6.47751	0.811408
JU3344	6.87689	0.837392
JU3344	7.15563	0.854648
JU3344	7.50093	0.875115
JU3344	6.73544	0.828366
JU3344	6.9185	0.840012
JU3344	6.22373	0.794051
JU3344	6.16549	0.789968
JU3344	6.77705	0.831041
JU3344	5.9242	0.772629
JU3344	6.0282	0.780188
JU3344	5.12543	0.70973
JU3344	5.40833	0.733063
JU3344	6.19461	0.792014
JU3344	7.20971	0.857918
JU3344	8.33298	0.9208
JU3344	5.02974	0.701546
JU3344	6.68552	0.825135
JU3344	8.00848	0.90355
JU3344	5.5997	0.748164
JU3344	6.42759	0.808048
JU3344	5.90339	0.771102
JU3344	4.88413	0.688788
JU3344	5.2752	0.722239
JU3344	6.72712	0.827829
JU3344	5.18783	0.714986
JU3344	6.34022	0.802104
JU3344	7.20555	0.857667
JU3344	6.11557	0.786437
JU3344	7.30124	0.863397
JU3344	5.5997	0.748164
JU3344	5.69122	0.755206
JU3344	6.91018	0.839489
JU3344	5.0131	0.700106
JU3344	5.48321	0.739035
JU3344	6.71048	0.826754
JU3344	6.21125	0.793179
JU3344	5.87843	0.769262
JU3344	7.22635	0.858919
JU3344	5.82851	0.765558
JU3344	4.16857	0.619987
JU3344	7.347	0.86611
JU3344	6.19461	0.792014
JU3344	2.97458	0.473425
JU3344	5.89923	0.770796
JU3344	6.14053	0.788206
JU3344	6.40679	0.80664
JU3344	6.86857	0.836867
JU3344	7.65902	0.884173
JU3344	4.21849	0.625157
JU3344	5.12959	0.710083
JU3344	6.69384	0.825675
JU3344	8.59092	0.934039
JU3344	5.7037	0.756157
JU3344	5.15871	0.712541
JU3344	6.91018	0.839489
JU3344	6.66888	0.824053
JU3344	8.64084	0.936556
JU3344	6.70632	0.826484
JU3344	7.15563	0.854648
JU3344	6.16965	0.790261
JU3344	5.62882	0.750417
JU3344	6.67304	0.824324
JU3344	8.3205	0.920149
JU3344	5.3792	0.730718
JU3344	8.28722	0.918409
JU3344	5.17535	0.71394
JU3344	6.3943	0.805793
JU3344	7.52173	0.876318
JU3344	7.25548	0.860666
JU3344	8.3205	0.920149
JU3344	6.17381	0.790553
JU3344	7.97936	0.901968
JU3344	4.96318	0.69576
JU3344	6.63976	0.822152
JU3344	6.09893	0.785253
JU3344	7.88367	0.896729
JU3344	7.37612	0.867828
JU3344	6.049	0.781684
JU3344	6.27366	0.797521
JU3344	5.05886	0.704053
JU3344	7.87119	0.896041
JU3344	6.51495	0.813911
JU3344	5.945	0.774152
JU3344	5.22111	0.717763
JU3344	4.9715	0.696487
JU3344	5.15455	0.712191
JU3344	8.06256	0.906473
JU3344	6.91434	0.83975
JU3344	5.79939	0.763382
JU3344	4.3433	0.63782
JU3344	3.86903	0.587602
JU3344	5.17119	0.713591
JU3344	9.21495	0.964493
JU3344	8.34546	0.92145
JU3344	5.32512	0.726329
JU3344	5.92836	0.772934
JU3344	7.01002	0.845719
JU3344	6.69384	0.825675
JU3344	6.21541	0.79347
JU3344	5.82851	0.765558
JU3344	6.64808	0.822696
JU3344	5.75779	0.760256
JU3344	5.3376	0.727346
JU3344	6.44423	0.809171
JU3344	5.38336	0.731054
JU3344	6.23205	0.794631
JU3344	8.65748	0.937392
JU3344	9.0319	0.955779
JU3344	7.23884	0.859669
JU3344	4.38906	0.642372
JU3344	5.67874	0.754252
JU3344	4.89661	0.689896
JU3344	6.82281	0.833963
JU3344	8.06672	0.906697
JU3344	8.31218	0.919715
JU3344	6.84361	0.835285
JU3344	7.82959	0.893739
JU3344	8.3621	0.922315
JU3344	5.90339	0.771102
JU3344	7.01002	0.845719
JU3344	6.89769	0.838704
JU3344	6.98922	0.844429
JU3344	8.50771	0.929813
JU3344	7.45517	0.872457
JU3344	6.0698	0.783175
JU3344	6.42759	0.808048
JU3344	6.41511	0.807204
JU3344	6.80201	0.832637
JU3344	10.3632	1.01549
JU3344	8.98614	0.953573

## Sheet: ray size in um
species	ray_size	ray_size_norm
AF72	10.6425	1.13966
AF72	10.506	1.12504
AF72	9.384	1.00489
AF72	11.22	1.2015
AF72	10.302	1.10319
AF72	10.812	1.15781
AF72	9.69	1.03766
AF72	9.894	1.0595
AF72	12.036	1.28888
AF72	9.18	0.983043
DF5017	11.4165	1.28028
DF5017	12.1905	1.36708
DF5017	11.739	1.31644
DF5017	11.832	1.32687
DF5017	11.118	1.2468
DF5017	14.178	1.58996
DF5017	12.75	1.42982
DF5017	14.076	1.57852
DF5017	11.22	1.25824
DF5017	11.118	1.2468
DF5017	11.22	1.25824
DF5017	11.628	1.304
DF5017	12.036	1.34975
JU2817	5.4825	0.873622
JU2817	4.644	0.740009
JU2817	3.612	0.575562
JU2817	6.063	0.966123
JU2817	5.4825	0.873622
JU2817	5.805	0.925011
JU2817	4.9665	0.791398
JU2817	5.4825	0.873622
JU2817	6.528	1.04022
JU3003	4.4505	0.698052
JU3003	4.257	0.667702
JU3003	3.612	0.566535
JU3003	4.128	0.647468
JU3003	4.257	0.667702
JU3003	4.773	0.748635
JU3003	4.386	0.687935
JU2855	4.386	0.635901
JU2855	4.08	0.591536
JU2855	4.08	0.591536
JU2855	3.876	0.561959
JU2855	4.386	0.635901
JU2855	5.202	0.754208
JU2855	4.488	0.650689
JU3143	5.16	0.84821
JU3143	5.7405	0.900386
JU3143	3.87	0.607002
JU3143	4.773	0.748635
JU3143	3.8055	0.596885
JU3143	3.6765	0.576652
JU3143	3.8055	0.596885
JU3143	2.9025	0.455251
JU2864	2.6445	0.430413
JU2864	4.644	0.755847
JU2864	6.324	1.02928
JU2864	5.508	0.89647
JU2864	4.998	0.813463
JU2864	4.386	0.713856
JU2864	4.896	0.796862
JU2864	3.774	0.614248
JU2864	4.284	0.697254
JU2864	3.978	0.64745
JU2864	4.386	0.713856
JU2902	4.3215	0.653327
JU2902	4.386	0.663079
JU2902	5.3535	0.809346
JU2902	5.031	0.76059
JU2902	3.999	0.604572
JU2902	5.16	0.780093
JU2902	4.515	0.682581
JU2902	6.192	0.936111

## Sheet: spicule size in um
species	spicule_size	spicule_size_norm
AF72	50.2455	5.38055
AF72	44.064	4.71861
AF72	44.064	4.71861
AF72	46.002	4.92614
AF72	44.472	4.7623
AF72	46.716	5.0026
AF72	47.94	5.13367
AF72	51	5.46135
AF72	49.572	5.30843
AF72	49.572	5.30843
DF5017	44.5695	4.99815
DF5017	45.8595	5.14281
DF5017	45.696	5.12448
DF5017	41.616	4.66694
DF5017	36.618	4.10645
DF5017	47.532	5.33037
DF5017	47.94	5.37613
DF5017	48.042	5.38757
DF5017	47.226	5.29606
DF5017	41.412	4.64406
DF5017	48.756	5.46764
DF5017	44.472	4.98722
JU2817	22.446	3.57671
JU2817	21.6075	3.4431
JU2817	22.962	3.65893
JU2817	24.0585	3.83366
JU2817	21.9945	3.50476
JU2817	21.672	3.45337
JU2817	22.1235	3.52532
JU2817	21.8655	3.48421
JU2817	23.664	3.77079
JU2817	25.908	4.12837
JU3003	22.8975	3.59086
JU3003	22.962	3.60098
JU3003	23.5425	3.69201
JU3003	21.0915	3.30764
JU3003	22.6395	3.5504
JU3003	22.7685	3.57063
JU3003	22.2525	3.48971
JU2855	21.114	3.0612
JU2855	21.114	3.0612
JU2855	21.42	3.10556
JU2855	18.972	2.75064
JU2855	18.36	2.66191
JU2855	17.952	2.60276
JU2855	18.972	2.75064
JU3143	24.252	3.98658
JU3143	20.382	3.35042
JU3143	24.123	3.96537
JU3143	22.833	3.75332
JU3143	22.7685	3.74272
JU3143	22.704	3.73212
JU3143	22.5105	3.70031
JU3143	21.156	3.47765
JU2864	19.4145	3.15986
JU2864	23.2845	3.78973
JU2864	23.052	3.75189
JU2864	20.4	3.32026
JU2864	26.316	4.28313
JU2864	24.276	3.95111
JU2864	27.438	4.46575
JU2864	26.622	4.33294
JU2864	26.418	4.29973
JU2864	25.908	4.21673
JU2864	24.48	3.98431
JU2902	22.575	3.4129
JU2902	23.865	3.60793
JU2902	21.9945	3.32514
JU2902	21.285	3.21788
JU2902	21.285	3.21788
JU2902	20.8335	3.14962
JU2902	16.8345	2.54505
JU2902	23.865	3.60793

## Sheet: body size in um
individuals	bodysize
AF72_female	1157.42
AF72_female	911.097
AF72_female	997.037
AF72_female	1222.94
AF72_female	1026.31
AF72_female	1020.2
AF72_female	984.829
AF72_female	966.933
AF72_female	884.885
AF72_female	1092.42
AF72_female	880.859
AF72_female	979.255
AF72_female	1017.98
AF72_female	1028.05
AF72_female	972.996
AF72_female	959.941
AF72_female	1202.23
AF72_female	1152.38
AF72_female	1063.01
AF72_female	947.549
AF72_female	964.848
AF72_female	981.627
AF72_female	948.336
AF72_female	889.541
AF72_female	934.492
AF72_female	1072.56
AF72_male	899.437
AF72_male	904.698
AF72_male	930.456
AF72_male	908.524
AF72_male	947.828
AF72_male	1022.77
AF72_male	917.771
AF72_male	979.978
AF72_male	935.557
AF72_male	970.019
AF72_male	950.8
AF72_male	888.978
AF72_male	914.31
AF72_male	915.1
AF72_male	921.296
DF5017_female	891.581
DF5017_female	898.409
DF5017_female	812.897
DF5017_female	924.456
DF5017_female	890.365
DF5017_female	819.904
DF5017_female	843.804
DF5017_female	1060.62
DF5017_female	907.542
DF5017_female	1074.78
DF5017_female	902.253
DF5017_female	921.3
DF5017_female	893.752
DF5017_male	769.47
DF5017_male	832.103
DF5017_male	733.373
DF5017_male	863.119
DF5017_male	901.162
DF5017_male	1053.82
DF5017_male	1052.79
DF5017_male	951.801
DF5017_male	916.32
DF5017_male	770.401
DF5017_male	934.138
DF5017_male	922.156
JU2817_female	790.328
JU2817_female	829.125
JU2817_female	798.624
JU2817_female	839.621
JU2817_female	813.875
JU2817_female	833.567
JU2817_female	738.277
JU2817_female	783.308
JU2817_female	754.894
JU2817_female	759.932
JU2817_female	778.693
JU2817_female	831.896
JU2817_female	782.693
JU2817_female	727.032
JU2817_female	825.092
JU2817_female	964.367
JU2817_female	796.189
JU2817_female	788.665
JU2817_female	855.022
JU2817_female	841.678
JU2817_female	838.092
JU2817_female	857.31
JU2817_female	798.735
JU2817_male	660.536
JU2817_male	641.801
JU2817_male	606.555
JU2817_male	603.945
JU2817_male	638.441
JU2817_male	612.33
JU2817_male	609.776
JU2817_male	653.772
JU2817_male	631.684
JU2817_male	609.581
JU2817_male	688.289
JU2817_male	574.096
JU3003_female	795.001
JU3003_female	863.434
JU3003_female	877.948
JU3003_female	801.167
JU3003_female	869.296
JU3003_female	857.242
JU3003_female	864.718
JU3003_female	828.924
JU3003_female	875.289
JU3003_female	868.675
JU3003_female	818.554
JU3003_female	865.547
JU3003_female	793.065
JU3003_female	867.024
JU3003_female	832.946
JU3003_female	872.569
JU3003_female	840.836
JU3003_female	1035.98
JU3003_female	860.376
JU3003_female	867.087
JU3003_female	862.949
JU3003_male	616.016
JU3003_male	702.85
JU3003_male	722.659
JU3003_male	742.72
JU3003_male	714.001
JU3003_male	662.479
JU3003_male	696.043
JU3003_male	622.943
JU3003_male	612.418
JU3003_male	632.708
JU3003_male	655.295
JU3003_male	562.136
JU3003_male	622.705
JU3003_male	599.544
JU3003_male	571.629
JU3003_male	607.008
JU3003_male	582.041
JU3003_male	551.211
JU3003_male	601.542
JU3003_male	619.315
JU3003_male	693.709
JU3143_female	904.559
JU3143_female	895.807
JU3143_female	876.391
JU3143_female	851.003
JU3143_female	836.093
JU3143_female	896.047
JU3143_female	956.336
JU3143_female	908.915
JU3143_female	938.576
JU3143_female	905.293
JU3143_female	918.175
JU3143_female	862.742
JU3143_female	988.749
JU3143_female	976.668
JU3143_female	942.61
JU3143_female	879.267
JU3143_male	553.306
JU3143_male	562.649
JU3143_male	612.385
JU3143_male	550.04
JU3143_male	634.261
JU3143_male	563.287
JU3143_male	620.216
JU3143_male	560.388
JU3143_male	633.337
JU3143_male	650.155
JU3143_male	640.377
JU3143_male	640.148
JU3143_male	687.884
JU2855_female	982.375
JU2855_female	951.925
JU2855_female	1015.89
JU2855_female	758.212
JU2855_female	979.106
JU2855_female	957.104
JU2855_female	985.195
JU2855_female	789.834
JU2855_female	909.73
JU2855_female	944.964
JU2855_female	932.254
JU2855_female	954.784
JU2855_female	765.972
JU2855_female	935.304
JU2855_female	924.227
JU2855_female	782.424
JU2855_female	894.508
JU2855_female	1005.09
JU2855_female	1038.28
JU2855_male	703.518
JU2855_male	655.203
JU2855_male	695.601
JU2855_male	702.719
JU2855_male	738.891
JU2855_male	686.899
JU2855_male	646.203
JU2855_male	667.489
JU2855_male	702.152
JU2855_male	715.344
JU2855_male	673.018
JU2864_male	700.35
JU2864_male	618.087
JU2864_male	648.698
JU2864_male	641.671
JU2864_male	615.826
JU2864_male	638.571
JU2864_male	568.717
JU2864_male	591.999
JU2864_male	564.283
JU2864_male	651.565
JU2864_male	568.371
JU2864_male	596.735
JU2864_male	593.312
JU2864_male	707.695
JU2864_male	574.535
JU2864_male	594.048
JU2864_male	580.317
JU2864_male	604.775
JU2864_female	910.103
JU2864_female	885.151
JU2864_female	981.66
JU2864_female	801.901
JU2864_female	938.371
JU2864_female	980.609
JU2864_female	930.156
JU2864_female	874.208
JU2864_female	1003
JU2864_female	925.533
JU2864_female	874.84
JU2864_female	912.775
JU2864_female	948.703
JU2864_female	891.947
JU2864_female	894.102
JU2864_female	908.546
JU2864_female	883.54
JU2864_female	887.45
JU2864_female	887.126
JU2864_female	894.374
JU2864_female	906.933
JU2864_female	876.277
JU2902_male	635.1
JU2902_male	676.184
JU2902_male	639.366
JU2902_male	631.035
JU2902_male	679.729
JU2902_male	651.355
JU2902_male	617.304
JU2902_male	650.347
JU2902_male	738.604
JU2902_male	677.371
JU2902_male	679.729
JU2902_female	945.579
JU2902_female	883.163
JU2902_female	975.053
JU2902_female	987.976
JU2902_female	991.67
JU2902_female	942.324
JU2902_female	915.425
JU2902_female	936.378
JU2902_female	998.036
JU2902_female	840.584
JU2902_female	796.304
JU2902_female	749.93
JU2902_female	924.567
JU2902_female	966.647
JU2902_female	967.291

## Sheet: sex ratio
species	sex_ratio
AF72	46.4516
AF72	45.3287
DF5017	51.5152
DF5017	54.2955
JU2817	8.33333
JU2817	9.70297
JU2817	7.72059
JU2817	8.85609
JU3152	16.545
JU3152	15.2244
JU3152	14.9351
JU3152	9.33333
JU2902	5.17928
JU2902	4.0724
JU2902	5.3125
JU2858	9.5057
JU2858	3.35689
JU2858	5.14139
JU3003	9.62963
JU3003	4.83871
JU3003	5.24345
JU2887	1.0989
JU2887	1.18694
JU2887	1.45349
JU2855	4.21053
JU2855	8
JU2855	4.77454
JU2855	8.85417
JU2864	4.26829
JU2864	2.97398
JU2864	5.33708
JU3143	6.46067
JU3143	4.89297
JU3143	7.6087
JU3347	1.9544
JU3347	4.74684
JU3347	2.88809
JU3345	5.49828
JU3345	5.05051
JU3345	3.35689
